# Supplementary material for: Fatty acid traits mediate the effects of uric acid on cancers: a Mendelian randomization study
Source: Front Genet. 2024 Dec 2;15:1449205. doi: 10.3389/fgene.2024.1449205 (PMC11646984; doi:10.3389/fgene.2024.1449205)
Supplement: Supplementary file 5 [file DataSheet2.xlsx]

## Sheet: Table S1
Summary of the GWAS data used in the MR analyses
	Traits	Population	nsnp	Data accession address
Exposure	Urate levels	European	4231909	https://gwas.mrcieu.ac.uk/
Mediator	Ratio of saturated fatty acids to total fatty acids	European	11590399
Mediator	Saturated fatty acid levels	European	11590399
Mediator	Ratio of polyunsaturated fatty acids to total fatty acids	European	11590399
Mediator	Ratio of polyunsaturated fatty acids to monounsaturated fatty acids	European	11590399
Mediator	Polyunsaturated fatty acid levels	European	11590399
Mediator	Ratio of omega-6 fatty acids to total fatty acids	European	11590399
Mediator	Omega-6 fatty acid levels	European	11590399
Mediator	Ratio of monounsaturated fatty acids to total fatty acids	European	11590399
Mediator	Monounsaturated fatty acid levels	European	11590399
Mediator	Ratio of linoleic acid to total fatty acids	European	11590399
Mediator	Linoleic acid levels	European	11590399
Mediator	Ratio of docosahexaenoic acid to total fatty acid levels	European	11590399
Mediator	Ratio of bisallylic groups to total fatty acids	European	11274684
Outcome	Colorectal cancer	European	38356021
Outcome	Malignant neoplasm of cervix uteri (all cancers excluded)	European	16378927
Outcome	"Malignant neoplasm of eye, brain and central nervous system" (all cancers excluded)	European	16380310
Outcome	Lung cancer	European	7877791
Outcome	In situ neoplasms (all cancers excluded)	European	16380347
Outcome	Small cell lung cancer (all cancers excluded)	European	16380303
Outcome	Other and unspecified types of non-Hodgkin lymphoma (all cancers excluded)	European	16380337
Outcome	Malignant neoplasm of eye and adnexa (all cancers excluded)	European	16380303
Outcome	Small cell lung cancer	European	16380466
Outcome	Carcinoma in situ of cervix uteri (all cancers excluded)	European	16378985
Outcome	Malignant neoplasm of respiratory system and intrathoracic organs (all cancers excluded)	European	16380307
Outcome	"Malignant neoplasm of heart, mediastinum and pleura" (all cancers excluded)	European	16380303
Outcome	Malignant neoplasm of bronchus and lung (all cancers excluded)	European	16380305

## Sheet: Table S2
TableS3. Single Nucleotide Polymorphisms for uric acid.
SNP	Chr	Pos	Effect Allele	Other Allele	Eaf	Beta	SE	R2	F	P value
rs6685648	1	15825195	C	T	0.313369	-0.0242596	0.00208587	0.000253266	110.795	8.8e-33
rs116215838	1	119136725	T	G	0.0145978	-0.0632339	0.00806773	0.000115035	50.3169	2.7e-15
rs2760217	1	163641173	A	G	0.399913	-0.0168058	0.00197589	0.000135559	59.2953	4.6e-19
rs9660710	1	1099342	C	A	0.933022	0.0246664	0.00387427	7.60441e-05	33.2607	1.8e-10
rs2503701	1	2121118	T	C	0.603509	0.0115605	0.00200717	6.39588e-05	27.9744	7.1e-09
rs4661718	1	16505908	T	C	0.6235	0.0143376	0.00199662	9.65127e-05	42.2143	9.5e-13
rs2784128	1	50862183	T	C	0.520365	0.0194437	0.00193892	0.000188715	82.5509	4.5e-24
rs1183394	1	54222571	G	A	0.883451	-0.0248423	0.00301625	0.000127088	55.5895	3.1e-17
rs72692842	1	149992890	T	C	0.0924789	-0.0187537	0.0033397	5.90341e-05	25.8203	4.8e-09
rs4951429	1	211988281	A	G	0.963621	-0.0428903	0.00517367	0.000128975	56.415	1.9e-17
rs17497828	1	67452322	A	G	0.26187	-0.012094	0.0022076	5.65443e-05	24.7313	3.2e-08
rs12141441	1	82944182	C	T	0.602591	0.0138982	0.00197907	9.2514e-05	40.4651	9.7e-12
rs10923893	1	120267220	T	C	0.0221885	0.0531802	0.0065762	0.000122719	53.6784	2.8e-16
rs114877749	1	147309666	T	C	0.0162484	-0.0672048	0.00766969	0.000144387	63.1571	1.1e-19
rs655555	1	234863292	A	C	0.370797	-0.0176796	0.00200818	0.000145848	63.7967	3.8e-19
rs114165349	1	27021913	C	G	0.0236369	0.106467	0.00641145	0.000523193	228.94	7e-63
rs111642750	1	29320013	A	G	0.0503865	0.0270219	0.00445119	6.98752e-05	30.5623	1.6e-09
rs6664244	1	40374386	C	T	0.390712	-0.01032	0.00198787	5.07071e-05	22.1781	2.7e-08
rs2862616	1	179295532	G	A	0.519217	0.0115467	0.00193796	6.65647e-05	29.1143	1.5e-09
rs6694957	1	186508738	A	G	0.259713	-0.0155464	0.0022108	9.29359e-05	40.6497	1.2e-12
rs1929861	1	227216662	C	T	0.460168	0.0127338	0.00194851	8.05603e-05	35.2362	6.8e-11
rs12133576	1	93816400	G	A	0.631364	0.022753	0.00200567	0.000240982	105.42	3.3e-30
rs11264341	1	155151493	T	C	0.427657	-0.0412798	0.00195393	0.000834175	365.134	1.5e-101
rs2808477	1	200300299	A	G	0.677442	-0.0142605	0.00207061	8.8875e-05	38.8733	6.7e-11
rs35383942	1	201437832	T	C	0.0627399	-0.022167	0.00404363	5.77893e-05	25.2759	1.2e-08
rs12123877	1	210461311	A	G	0.373122	-0.0139295	0.00200432	9.07685e-05	39.7015	2.9e-12
rs12239231	1	234661209	C	T	0.0164742	-0.050298	0.00761049	8.19826e-05	35.8583	3.7e-11
rs11674517	2	111903832	T	C	0.471696	-0.0216409	0.00197017	0.000233414	102.108	2.6e-29
rs3764955	2	148674797	C	G	0.296999	0.0222338	0.00212347	0.000206428	90.3007	2.6e-26
rs72923454	2	176984544	T	C	0.0249134	0.0768086	0.00621307	0.000286633	125.396	1.2e-35
rs1047891	2	211540507	A	C	0.313356	-0.0402025	0.00213241	0.000695514	304.397	6.1e-85
rs1915747	2	213087563	G	A	0.459226	0.015742	0.00194423	0.000123081	53.8367	2.6e-17
rs10205233	2	227614005	T	C	0.0457185	0.0259154	0.00464037	5.86023e-05	25.6314	1.3e-08
rs807628	2	15778300	G	A	0.20294	-0.0175081	0.00240546	9.91669e-05	43.3753	1.9e-13
rs4567937	2	18676265	A	G	0.316771	0.0238374	0.00207753	0.000245957	107.597	8.6e-32
rs1260326	2	27730940	C	T	0.598266	-0.0713967	0.00200044	0.0024503	1074.28	1e-200
rs10579377	2	113953974	G	GACA	0.467979	-0.0114502	0.00198469	6.52847e-05	28.5544	4.6e-10
rs6708831	2	9234754	A	C	0.609022	0.0134967	0.00198251	8.67502e-05	37.9438	3.9e-12
rs1862069	2	169933741	A	G	0.539837	-0.0132155	0.00194457	8.67704e-05	37.9527	4.4e-12
rs2075252	2	170010985	C	T	0.750478	-0.0360265	0.00227288	0.000486095	212.699	9.6e-58
rs59536819	2	242272388	G	A	0.16186	-0.0237821	0.00262528	0.000153457	67.1253	2.5e-19
rs1371610	2	12119686	A	G	0.772824	-0.0136849	0.00231406	6.57592e-05	28.7619	2.2e-09
rs3769598	2	32679732	G	A	0.143555	-0.0201246	0.00275801	9.95869e-05	43.5591	1.5e-13
rs2252662	2	61670731	C	T	0.610347	-0.0150459	0.0019844	0.000107677	47.0978	5.3e-15
rs12987661	2	69813458	C	T	0.124995	-0.0388501	0.00292629	0.000330155	144.442	2.5e-43
rs17050272	2	121306440	A	G	0.409907	0.0306986	0.00196974	0.000455904	199.482	4e-56
rs2252862	2	122004596	G	C	0.360017	-0.0201959	0.00202643	0.000187952	82.2172	1.2e-24
rs4954571	2	136918828	A	G	0.193801	-0.0154216	0.00246982	7.43168e-05	32.5052	4.9e-10
rs7586329	2	158759642	C	T	0.992359	0.0658373	0.0111197	6.57344e-05	28.7511	8.8e-10
rs7564166	2	177787845	T	C	0.364934	0.0114986	0.00200922	6.12848e-05	26.8048	2.8e-09
rs2972146	2	227100698	T	G	0.647448	0.0173922	0.00202349	0.000138092	60.4032	2.5e-20
rs1062062	2	101627925	T	C	0.139258	0.0260687	0.00282636	0.000162915	71.2633	3.3e-20
rs12691755	2	148189702	T	C	0.890714	0.0172332	0.00310494	5.78182e-05	25.2885	9.1e-09
rs10204284	2	183036519	T	C	0.172553	-0.0156064	0.00256344	6.95502e-05	30.4202	7.8e-10
rs1061157	2	203421199	A	G	0.118538	0.0284538	0.00299343	0.000169189	74.0079	1.7e-20
rs17036326	3	12389313	G	A	0.120588	-0.0303875	0.00298022	0.000195847	85.6711	5.6e-25
rs3729931	3	12626516	A	G	0.358036	-0.0149205	0.00202965	0.000102337	44.7622	1.6e-14
rs2236947	3	50371432	A	C	0.479598	-0.0125127	0.00194616	7.81535e-05	34.1834	6e-10
rs2581778	3	53055311	A	G	0.426485	0.0445545	0.00196572	0.000971095	425.125	4.4e-117
rs7629369	3	121566282	C	T	0.293285	0.0133662	0.00213409	7.40594e-05	32.3926	5.1e-10
rs1727884	3	153838368	C	A	0.855227	0.0171944	0.00276692	7.32104e-05	32.0212	2.3e-10
rs13094438	3	47277885	A	G	0.593562	0.0193843	0.00198456	0.000181297	79.3053	6.6e-23
rs1866264	3	69106304	T	C	0.357221	-0.0199273	0.00202892	0.000182358	79.7697	6.9e-22
rs9877741	3	71195778	A	C	0.497053	0.0101453	0.00194791	5.14618e-05	22.5082	3.6e-08
rs76358556	3	126014827	G	A	0.203876	-0.0258653	0.00241396	0.000217176	95.0034	8.4e-28
rs2088712	3	132218196	T	C	0.325485	-0.0161427	0.00209287	0.000114421	50.0481	2e-15
rs17485501	3	169130269	T	C	0.258805	-0.0206171	0.00222073	0.000163076	71.3336	5.7e-22
rs13065440	3	170611490	G	A	0.236829	-0.0158293	0.00228671	9.05754e-05	39.6171	2.7e-13
rs6784842	3	185342723	T	C	0.343604	0.019702	0.00204742	0.000175095	76.5921	1.9e-22
rs2470514	3	15750344	C	A	0.678445	-0.0120977	0.00207911	6.38566e-05	27.9297	4.2e-09
rs35259333	3	195628735	G	A	0.0321623	0.0413667	0.00550938	0.000106532	46.5973	8.5e-14
rs12633047	3	53393844	T	C	0.068334	0.0221666	0.00384765	6.25641e-05	27.3644	1.1e-08
rs11923253	3	58376992	A	G	0.352814	-0.0136085	0.00206649	8.45718e-05	36.9909	9.6e-12
rs11708067	3	123065778	G	A	0.242768	-0.0149866	0.00226807	8.25765e-05	36.1182	9e-12
rs347685	3	141807137	A	C	0.725402	0.0254922	0.00217929	0.000258893	113.257	4.6e-33
rs2305407	3	160130110	A	G	0.518517	-0.0126384	0.0019707	7.9755e-05	34.884	1.8e-10
rs16998073	4	81184341	T	A	0.291683	-0.0161987	0.00204663	0.000108425	47.4252	8.6e-16
rs79744561	4	89283562	A	G	0.0351152	0.0566221	0.00505422	0.000217256	95.0386	3.4e-31
rs1458562	4	89853598	T	C	0.572571	0.0115105	0.00188055	6.48503e-05	28.3644	5.1e-11
rs62326216	4	146845631	G	A	0.182034	-0.0152696	0.00240988	6.94341e-05	30.3694	4.6e-10
rs61794851	4	10613798	T	C	0.0591954	-0.0264068	0.00394524	7.76692e-05	33.9716	1.4e-11
rs34664906	4	69433714	T	C	0.378465	0.0130743	0.00203409	8.04189e-05	35.1744	1.2e-10
rs11722202	4	9443894	T	C	0.639192	0.0334536	0.00193088	0.000516206	225.881	1.1e-66
rs358231	4	22820504	T	A	0.851938	0.0231385	0.00264588	0.000135068	59.0804	9.2e-18
rs13107325	4	103188709	T	C	0.0748679	-0.0478015	0.00358845	0.000316528	138.479	1.1e-43
rs9997843	4	128134605	A	C	0.599451	0.0111519	0.0018968	5.97224e-05	26.1214	2e-09
rs4582112	4	144111732	G	A	0.599384	-0.0180672	0.00189854	0.000156764	68.5719	4.5e-22
rs114158982	4	10974887	G	C	0.0170682	0.0690801	0.00718375	0.000160121	70.0406	1.9e-22
rs61795273	4	11052928	A	G	0.0429817	-0.0420259	0.00458813	0.000145301	63.5571	3e-19
rs6531975	4	88238448	G	A	0.808154	-0.0170557	0.00239336	9.0202e-05	39.4537	1.7e-12
rs1229984	4	100239319	C	T	0.970227	-0.097415	0.00597879	0.000548249	239.91	3.7e-61
rs6822892	4	157734675	G	A	0.327649	-0.0125411	0.00198015	6.92957e-05	30.3088	8.6e-11
rs13129697	4	9926967	G	T	0.267355	-0.352831	0.00210209	0.0487692	22422.9	1e-200
rs12374320	4	10120609	C	T	0.617929	-0.0837852	0.00191565	0.00331472	1454.53	1e-200
rs2231142	4	89052323	T	G	0.113103	0.208096	0.0029458	0.0086877	3832.9	1e-200
rs59215427	4	101132753	A	C	0.352355	-0.0114898	0.00194674	6.02521e-05	26.3531	1.4e-10
rs79822587	4	146686414	T	C	0.13727	-0.0195065	0.00271665	9.01237e-05	39.4195	1.6e-13
rs703873	5	72426085	A	G	0.418203	-0.0328925	0.00197423	0.000526481	230.38	5.5e-64
rs10462921	5	159498320	G	A	0.594449	0.0102934	0.00198172	5.10867e-05	22.3441	3.4e-08
rs72813185	5	176739110	A	C	0.220394	0.0252782	0.00236801	0.000219582	96.0563	6e-28
rs272893	5	131663062	C	T	0.630869	0.017873	0.00202127	0.00014878	65.0792	2e-20
rs464634	5	34661066	C	T	0.450405	0.0231911	0.00195531	0.000266268	116.484	7.8e-34
rs3934712	5	157928196	C	T	0.212769	0.0150095	0.00237877	7.54698e-05	33.0095	1.6e-11
rs6861681	5	173362458	A	G	0.301984	-0.0118008	0.00211833	5.87087e-05	25.678	4.9e-08
rs1664781	5	53276301	A	G	0.694019	0.0239412	0.00211299	0.000243438	106.494	1e-29
rs55747363	5	68730441	T	C	0.475293	-0.0156118	0.00195224	0.000121567	53.1741	8.3e-17
rs4425481	5	35185897	A	C	0.0729101	-0.0220853	0.00373999	6.59396e-05	28.8408	1.1e-09
rs2048010	5	39675610	G	A	0.247407	-0.0134188	0.00225587	6.70547e-05	29.3286	1.2e-08
rs464605	5	55807370	T	C	0.746587	0.0231702	0.0022337	0.000203142	88.8628	1.3e-25
rs2973450	5	90406998	G	A	0.0952685	-0.0264099	0.00331764	0.000120235	52.5918	9.6e-17
rs17459939	5	136972187	T	C	0.214953	0.0147383	0.00237017	7.33101e-05	32.0648	1e-09
rs10900862	5	138732579	T	C	0.669373	0.0127913	0.00209497	7.24212e-05	31.676	3.5e-10
rs234944	6	2198327	A	G	0.624811	-0.0189763	0.00200694	0.000168831	73.8513	6.6e-20
rs2758886	6	39250837	A	G	0.2976	0.0185752	0.00212225	0.00014425	63.0972	1.9e-19
rs881858	6	43806609	A	G	0.693778	0.0428496	0.00210513	0.000780154	341.47	4.1e-95
rs3130999	6	31091197	G	A	0.343915	0.022231	0.00304352	0.000223028	97.5639	2.2e-15
rs55856036	6	39148170	C	A	0.216086	-0.0169999	0.00235975	9.79079e-05	42.8246	1.1e-13
rs354524	6	111508109	A	G	0.56938	0.0101878	0.00196044	5.08964e-05	22.2609	3e-08
rs17630640	6	164107529	G	A	0.131243	-0.0178946	0.00287683	7.30211e-05	31.9384	2.4e-10
rs1165196	6	25813150	A	G	0.565884	0.0888114	0.00213787	0.00387526	1701.45	1e-200
rs3129270	6	33097423	T	C	0.122453	0.0188396	0.00315875	7.62804e-05	33.3641	4.4e-10
rs66705636	6	55634724	G	T	0.0689106	0.0289655	0.00383214	0.000107664	47.0922	4.7e-13
rs13217139	6	131194481	T	C	0.694989	0.0178526	0.00210998	0.000135122	59.1042	4.4e-18
rs557441	6	10529087	C	T	0.0757623	-0.0229397	0.00367558	7.36957e-05	32.2335	6.3e-12
rs9380102	6	28951014	A	C	0.0807199	-0.0536593	0.00510836	0.000427315	186.968	2.4e-27
rs1051775	6	52658962	C	T	0.423965	-0.0145921	0.00197336	0.000104003	45.4907	7.6e-14
rs12201275	6	116314563	G	C	0.423737	-0.0151237	0.00196572	0.000111703	48.859	1.6e-16
rs7451021	6	130381246	C	T	0.68554	0.0164157	0.00211326	0.000116184	50.8195	1.3e-14
rs555754	6	160769423	A	G	0.468093	-0.0189316	0.00195408	0.000178473	78.0698	3.9e-22
rs1445288	6	166517538	C	A	0.265264	0.0129866	0.0022032	6.57401e-05	28.7536	1.6e-08
rs11755724	6	7118990	G	A	0.634726	-0.0463165	0.00201716	0.000994733	435.484	1.6e-122
rs58367598	6	26370833	G	T	0.0366986	0.0340616	0.0052397	8.20298e-05	35.879	4.2e-12
rs2768558	6	109258284	C	T	0.208626	-0.0140067	0.00247073	6.47816e-05	28.3343	3.4e-09
rs111239279	7	155670175	C	T	0.0174641	-0.0580654	0.00746214	0.000115707	50.6108	4.9e-14
rs12532359	7	46329673	A	G	0.0859197	0.0228817	0.00350014	8.22401e-05	35.971	1.3e-11
rs35332062	7	73012042	A	G	0.126756	-0.0623215	0.002929	0.000859825	376.371	5.79e-106
rs11765552	7	97822115	A	T	0.534232	0.0163382	0.00196544	0.000132843	58.107	1.6e-17
rs73488277	7	155665303	T	G	0.132545	0.0166831	0.00288182	6.4002e-05	27.9933	3.5e-10
rs1860158	7	156427016	T	C	0.714237	0.0139542	0.00215634	7.94856e-05	34.7661	1.1e-11
rs10276670	7	30956489	G	A	0.234071	0.0132757	0.00229809	6.31947e-05	27.6402	4.3e-09
rs964707	7	33236298	C	T	0.84714	0.0159428	0.00270578	6.58276e-05	28.7919	1.7e-08
rs4728152	7	128738544	T	C	0.425492	-0.0148465	0.00196897	0.000107762	47.1352	2.1e-16
rs12702509	7	1281064	A	G	0.753499	0.0367353	0.00225564	0.000501301	219.356	4.3e-63
rs6968865	7	17287269	T	A	0.62826	-0.0110553	0.00200908	5.70886e-05	24.9694	5.7e-09
rs4722511	7	25779243	A	C	0.288672	0.013707	0.00214767	7.71595e-05	33.7486	4.1e-12
rs17546879	7	50744908	T	C	0.088512	-0.0326432	0.00342333	0.000171937	75.2101	3.4e-22
rs8565	7	75630274	C	T	0.724968	0.0146835	0.00222514	8.59788e-05	37.6064	1.3e-11
rs848471	7	77594550	A	C	0.558258	0.0150876	0.00195882	0.000112273	49.1084	5.1e-15
rs10224002	7	151415041	G	A	0.289008	0.0361004	0.00214381	0.000535585	234.366	2.5e-66
rs6965823	7	4703360	A	C	0.322184	-0.0170168	0.00207952	0.000126474	55.3209	8.4e-16
rs4724220	7	43591955	G	A	0.566293	-0.0105241	0.00197847	5.44048e-05	23.7955	2.2e-08
rs35640690	7	46719105	C	T	0.272078	-0.0149771	0.0021874	8.88513e-05	38.8629	5.1e-12
rs2240390	7	101257075	C	T	0.380288	-0.0173026	0.00203781	0.000141109	61.7234	1.3e-11
rs35341285	7	139911944	C	A	0.136107	-0.0175272	0.00284083	7.2243e-05	31.598	1.3e-09
rs10109414	8	23751151	T	C	0.413917	0.0335927	0.00197891	0.00054751	239.587	5.9e-70
rs55840085	8	42339634	A	G	0.355777	-0.0147452	0.00203551	9.96656e-05	43.5935	4.8e-15
rs2436969	8	103657109	G	A	0.85739	-0.028996	0.00278602	0.000205605	89.9408	5.9e-28
rs2954038	8	126507389	A	C	0.697847	-0.0154268	0.00212586	0.000100362	43.8981	1.1e-13
rs73234156	8	32425102	G	A	0.0865943	0.0253247	0.00346611	0.000101455	44.3761	3.3e-14
rs4647907	8	38287555	T	C	0.233563	-0.0158774	0.00231482	9.02546e-05	39.4768	5.7e-12
rs375625223	8	57090635	CCTG	C	0.177438	0.0189379	0.00260068	0.000104691	45.7918	2e-13
rs6651267	8	87535573	A	G	0.75841	-0.011929	0.00227653	5.2146e-05	22.8075	2.5e-08
rs7826700	8	102703451	T	C	0.651689	-0.0116238	0.00206225	6.13386e-05	26.8283	9.9e-09
rs2941473	8	76472560	T	A	0.476271	0.0394989	0.0019543	0.000778325	340.669	1.7e-92
rs4474021	8	12632903	T	G	0.31968	0.0105839	0.0020892	4.87248e-05	21.311	1.8e-08
rs62519913	8	72668183	T	G	0.0747223	-0.0213162	0.00371669	6.28307e-05	27.481	3.4e-09
rs9297949	8	95969445	C	A	0.529582	0.0250222	0.00195298	0.000311959	136.479	4.3e-39
rs1411992	9	71170702	C	G	0.810208	-0.0155813	0.00249073	7.46641e-05	32.6571	6.4e-11
rs10739971	9	96937680	A	G	0.318505	0.0136637	0.00209289	8.10486e-05	35.4498	6.6e-12
rs56310223	9	107695882	A	G	0.0798077	-0.0220355	0.00359972	7.1318e-05	31.1934	2.8e-09
rs731146	9	119094545	C	A	0.230508	0.0156682	0.00233207	8.7088e-05	38.0916	2.7e-13
rs1076160	9	135776034	T	C	0.495218	-0.0109825	0.00196129	6.03021e-05	26.375	9.3e-09
rs3739605	9	95475937	A	G	0.174513	0.0219155	0.00257189	0.000138379	60.5291	1.9e-18
rs6415788	9	4118111	T	G	0.59721	-0.0159161	0.00200607	0.000121873	53.3083	1.7e-16
rs884546	9	32987451	A	G	0.223773	0.016693	0.00236114	9.68044e-05	42.3419	1.2e-11
rs10758189	9	33125804	C	T	0.314978	-0.0277809	0.00210184	0.000333048	145.709	3.6e-41
rs10869148	9	74834384	T	C	0.315745	-0.0117416	0.00212284	5.95716e-05	26.0554	5.8e-09
rs45567235	9	35665153	A	C	0.105546	-0.0186906	0.00322162	6.59593e-05	28.8495	7.3e-10
rs62585347	9	130743618	T	C	0.0480895	-0.0407406	0.00455904	0.000151961	66.4707	3.9e-19
rs4310250	9	134346315	C	T	0.942195	0.0301927	0.00438501	9.92979e-05	43.4327	1.4e-12
rs4112791	9	16596140	C	T	0.51205	0.0132591	0.00195127	8.78508e-05	38.4253	3.9e-12
rs62580767	9	113035152	C	T	0.180756	-0.0178875	0.00253386	9.47622e-05	41.4486	9.3e-13
rs1171619	10	61465838	G	A	0.784387	0.0671583	0.00236559	0.00152558	668.238	2.2e-184
rs503677	10	69827012	A	G	0.350868	0.0194477	0.00204142	0.000172283	75.3618	1.2e-20
rs1886603	10	119482303	A	G	0.150784	0.0238963	0.00272303	0.00014624	63.9678	9e-19
rs75406471	10	5257647	A	G	0.154303	-0.0188758	0.00269679	9.29886e-05	40.6727	7.1e-12
rs4245008	10	52576068	A	G	0.851949	-0.0434438	0.00278291	0.000476114	208.329	7.3e-58
rs76057237	10	104678350	A	G	0.0556081	0.0235029	0.00424808	5.80181e-05	25.3759	3e-08
rs1801239	10	16919052	C	T	0.103147	0.0205998	0.00323264	7.85116e-05	34.3401	2.7e-11
rs946711	10	21806832	C	A	0.326769	-0.0119942	0.00208656	6.32962e-05	27.6846	1.4e-08
rs7089424	10	63752159	G	T	0.341588	0.0109962	0.00205397	5.43896e-05	23.7888	7.2e-09
rs7893954	10	104318966	G	A	0.287315	-0.020078	0.0021491	0.000165092	72.2157	6.6e-22
rs181673	10	119388528	C	A	0.538671	0.0191821	0.00195166	0.000182876	79.9962	8.4e-24
rs17678338	10	82098146	T	C	0.12543	0.0227585	0.00294803	0.000113635	49.7045	3.3e-15
rs7081609	10	88939962	C	T	0.841106	0.0336554	0.00273758	0.000302759	132.453	1.9e-36
rs4962696	10	126445630	G	A	0.736531	-0.0221773	0.00220968	0.000190883	83.4995	1.6e-23
rs1254701	10	126810140	G	A	0.830475	-0.0201045	0.00259483	0.000113809	49.7805	2.6e-17
rs1048046	11	2924591	A	G	0.173996	0.0156318	0.00256433	7.02376e-05	30.7208	2.5e-10
rs1470144	11	15832567	T	C	0.296703	0.0142207	0.00212129	8.43981e-05	36.915	7.3e-11
rs62618693	11	32956492	T	C	0.0442434	-0.0254848	0.00479408	5.49273e-05	24.024	1.3e-08
rs6591182	11	65349756	G	T	0.483673	0.0321313	0.00197113	0.00051566	225.642	1.2e-62
rs1625595	11	66078129	T	C	0.467555	0.0172827	0.00194655	0.000148717	65.0517	5e-20
rs10832246	11	14380828	A	G	0.336792	0.0121005	0.00208377	6.54106e-05	28.6095	5.8e-10
rs883247	11	119217254	T	C	0.573764	-0.0185185	0.00198937	0.000167736	73.3721	5.8e-23
rs2444239	11	120056416	T	A	0.559616	0.0167796	0.00195391	0.000138776	60.7027	3.2e-19
rs11042751	11	2149864	C	T	0.24293	0.025872	0.00226677	0.000246211	107.708	1.4e-31
rs963837	11	30749090	C	T	0.453194	-0.0308558	0.0019493	0.000471869	206.471	6.4e-57
rs12796693	11	30429583	C	A	0.243818	-0.0131873	0.00225829	6.4126e-05	28.0475	9.3e-10
rs17300741	11	64331462	G	A	0.547001	-0.0694721	0.00195179	0.00239186	1048.6	1e-200
rs59739006	11	64415903	T	C	0.147959	0.0588179	0.00274359	0.00087227	381.824	1.8e-109
rs2290851	11	47753370	T	C	0.544125	-0.0159212	0.00196597	0.000125755	55.0065	4e-16
rs4753068	11	92577031	T	C	0.383782	0.0113991	0.00203054	6.14597e-05	26.8813	1.3e-09
rs647080	11	111609174	A	G	0.326458	0.0160121	0.00209327	0.000112751	49.3175	9.6e-14
rs11045893	12	21392819	C	T	0.185806	0.0168992	0.00249709	8.64072e-05	37.7938	3.1e-13
rs11181388	12	42642541	A	C	0.205739	0.0169848	0.00240472	9.42824e-05	41.2387	9.3e-13
rs11169927	12	52249665	G	A	0.252948	-0.0169077	0.00225905	0.000108039	47.2565	2.2e-14
rs12423171	12	96091058	G	A	0.23013	0.0186699	0.00230706	0.000123511	54.0246	3.7e-16
rs653178	12	112007756	T	C	0.516112	-0.040743	0.00194602	0.000829134	362.926	9.3e-100
rs2286028	12	1015469	C	G	0.19727	-0.0163396	0.00248296	8.45558e-05	36.9839	4.6e-12
rs1169302	12	121432302	G	T	0.427082	-0.0142381	0.00197834	9.9206e-05	43.3924	2.3e-14
rs2907608	12	2997397	A	G	0.34192	0.0122904	0.00207281	6.79775e-05	29.7323	2.5e-09
rs11056396	12	15344407	C	T	0.121511	-0.0228554	0.0029785	0.000111522	48.7799	1.3e-15
rs7302925	12	56861458	G	A	0.80126	-0.0321435	0.00243342	0.00032906	143.963	5e-40
rs7953751	12	66383817	C	T	0.100962	0.0172502	0.00322653	5.402e-05	23.6271	2.5e-08
rs12318839	12	78776597	T	C	0.354201	-0.0148864	0.00203577	0.000101381	44.3439	3e-14
rs28548845	12	122594249	C	T	0.478558	-0.0312996	0.00194583	0.000488932	213.941	7.6e-60
rs74397112	12	133094111	T	C	0.141416	0.0271776	0.00278733	0.000179363	78.4593	7.3e-23
rs2229357	12	57843711	A	G	0.239939	-0.0658615	0.00228973	0.00158213	693.048	8.71e-188
rs9988963	12	122991478	G	C	0.725034	-0.0130891	0.00222237	6.83104e-05	29.8779	1.4e-09
rs2250010	12	47193818	T	C	0.809584	-0.0210582	0.00247884	0.000136722	59.804	1.2e-17
rs16941230	12	111522000	C	A	0.034409	-0.031732	0.00533209	6.69099e-05	29.2653	2.9e-09
rs1571256	13	48671081	G	A	0.659651	-0.0159429	0.00205909	0.000114131	49.9213	1.2e-14
rs17189719	13	96128875	G	A	0.102891	0.0252739	0.00321547	0.000117923	51.58	2e-15
rs1933437	13	28624294	A	G	0.615596	0.0140773	0.00204789	9.37891e-05	41.0229	5.1e-13
rs9549092	13	40754324	C	T	0.180969	-0.0163958	0.00253711	7.96893e-05	34.8552	4.2e-11
rs932768	13	72347501	C	T	0.381138	-0.0254347	0.00200954	0.000305182	133.513	1.8e-39
rs279941	13	103698168	C	A	0.877878	-0.0212866	0.00297975	9.71562e-05	42.4958	2e-13
rs17073655	13	50560058	C	T	0.143544	0.0149449	0.00278751	5.49169e-05	24.0195	6.3e-09
rs1187878	14	55493350	C	T	0.617151	-0.0117355	0.00204861	6.50807e-05	28.4652	2.6e-09
rs3825725	14	68035879	G	A	0.284035	-0.0116958	0.00219928	5.56357e-05	24.3338	2e-08
rs6575900	14	102675350	C	G	0.204155	0.0176355	0.00243031	0.000101063	44.205	1.9e-14
rs72683923	14	50735947	C	T	0.0197102	-0.0635936	0.00723117	0.00015628	68.3602	4.3e-19
rs13316	14	93407301	A	C	0.425556	-0.0170882	0.00199759	0.000142767	62.4485	1.4e-17
rs10142834	14	60734963	G	A	0.35271	0.0145452	0.00205105	9.6602e-05	42.2533	1.2e-12
rs11850396	14	96919620	A	G	0.361434	-0.0165753	0.00203357	0.00012682	55.4722	5.7e-19
rs4903064	14	73279420	C	T	0.235758	-0.0176337	0.0023034	0.000112051	49.0113	1.1e-13
rs2148563	14	94097287	A	G	0.69235	-0.0159482	0.00213689	0.000108352	47.3932	2.1e-14
rs17179078	14	37923454	A	G	0.286852	0.0168188	0.00215908	0.000115733	50.6222	3.2e-14
rs2292038	15	63449680	G	C	0.513177	-0.0111908	0.00196035	6.25735e-05	27.3685	3.9e-09
rs16956273	15	72117102	A	G	0.236802	-0.0176531	0.00229688	0.00011264	49.2693	1.5e-15
rs2047866	15	76136194	T	C	0.523875	0.0392359	0.0019662	0.000767973	336.134	4.4e-94
rs12898397	15	75130093	C	T	0.625406	-0.0152356	0.00203272	0.000108761	47.5721	3.1e-14
rs345748	15	33343118	G	A	0.751831	0.0151045	0.00225905	8.51355e-05	37.2375	2e-12
rs2664141	15	39879517	T	C	0.295856	0.0148766	0.00214839	9.22103e-05	40.3322	3.5e-14
rs8030680	15	51095313	G	C	0.594015	-0.0150105	0.00198707	0.000108675	47.5344	4.4e-15
rs28384338	15	81166740	G	A	0.263858	0.0139598	0.0022156	7.57042e-05	33.1121	4.8e-11
rs11630969	15	39291535	T	C	0.42811	-0.0147208	0.00197231	0.000106111	46.413	9e-14
rs11857366	15	99263801	G	A	0.609744	-0.0336496	0.00200167	0.000538874	235.806	3.3e-67
rs35184622	15	86073035	G	A	0.3299	0.0177984	0.00207732	0.00014006	61.2643	4.3e-16
rs17624477	16	24955183	C	T	0.0645684	0.0393599	0.00398074	0.000187141	81.8624	6.6e-24
rs2241957	16	56401294	C	T	0.575472	-0.0106892	0.00198731	5.58279e-05	24.4179	4.1e-08
rs2266931	16	588054	G	C	0.366117	-0.0124621	0.00202884	7.20844e-05	31.5287	2.2e-09
rs2575368	16	1817397	G	T	0.910219	0.0194071	0.0035817	6.15576e-05	26.9241	4.2e-08
rs11864909	16	20400839	T	C	0.286195	-0.0166493	0.0021579	0.000113257	49.5388	9.2e-16
rs7190307	16	68218336	A	G	0.453718	-0.0143126	0.00196246	0.000101548	44.4168	4.1e-15
rs7188811	16	4654871	G	A	0.805528	0.0144207	0.00246484	6.51539e-05	28.4972	2.7e-08
rs62052820	16	69575238	A	G	0.226979	0.028201	0.00233125	0.000279085	122.093	2.8e-35
rs55792109	16	20760021	T	C	0.183102	0.0205842	0.00252309	0.000126753	55.443	1.1e-16
rs12927956	16	51755371	T	C	0.221711	0.0235986	0.00234972	0.00019219	84.0712	3e-23
rs3813582	16	79749353	C	T	0.314629	-0.0326455	0.0020992	0.000459622	201.11	4e-55
rs28384289	16	79925400	T	C	0.146689	0.038166	0.00275491	0.00036466	159.544	3.9e-44
rs34552238	16	89920497	T	C	0.2136	-0.0170234	0.00238575	9.7357e-05	42.5836	3.1e-13
rs80152199	17	7749621	G	A	0.0738282	0.0244087	0.00380446	8.14766e-05	35.637	2.1e-10
rs3065062	17	45700384	CCTA	C	0.514915	-0.0156296	0.00195211	0.000122034	53.3784	5.8e-15
rs4792718	17	15954692	G	A	0.570966	-0.0160624	0.00197207	0.000126402	55.2893	3.3e-13
rs2688	17	36046931	T	G	0.60662	-0.0112057	0.0020018	5.9929e-05	26.2118	3.6e-09
rs9907597	17	59435497	C	A	0.715598	0.014501	0.00216699	8.55909e-05	37.4367	6.5e-12
rs55670130	17	73357407	T	C	0.0702441	0.0222798	0.00382035	6.48383e-05	28.3591	7.5e-10
rs164011	17	74273165	A	G	0.314473	-0.0196292	0.00212398	0.000166128	72.6689	7.3e-21
rs894680	17	19440538	A	G	0.386541	-0.0140241	0.00200413	9.32741e-05	40.7976	2.2e-12
rs28647848	17	27038533	A	G	0.086035	0.0275846	0.00349417	0.000119665	52.3423	2.1e-15
rs77542162	17	67081278	G	A	0.0227008	-0.0640761	0.0066911	0.000182176	79.6899	7.1e-22
rs11078597	17	1618363	C	T	0.186155	0.0152339	0.00250459	7.03183e-05	30.7562	2.4e-09
rs4796224	17	34842521	G	A	0.479039	-0.0150349	0.0019994	0.000112825	49.3502	6.2e-14
rs11655704	17	47448172	C	T	0.314338	-0.0119902	0.0020988	6.19712e-05	27.105	3.5e-09
rs4793788	17	53381796	A	C	0.635105	-0.03911	0.0020247	0.000708956	310.285	3e-93
rs9899415	17	59164245	C	T	0.169872	0.0166402	0.00260101	7.80933e-05	34.1571	2.3e-11
rs7406228	17	79766825	A	C	0.170392	0.0172391	0.00267788	8.40197e-05	36.7495	3.2e-10
rs56376587	18	77160235	C	A	0.48344	0.0175785	0.00199052	0.000154332	67.5083	1.6e-19
rs4468717	18	3457606	T	C	0.0766711	-0.0332771	0.0038241	0.000156787	68.582	1.4e-20
rs17512836	18	53194961	C	T	0.0259163	-0.0323914	0.0061595	5.29735e-05	23.1694	1.7e-08
rs1617563	18	5589112	G	A	0.476557	-0.0128488	0.00195808	8.23644e-05	36.0254	1.5e-10
rs12967290	18	42600074	T	C	0.298391	0.0161244	0.0021362	0.000108862	47.6166	5.2e-14
rs151245	18	24449049	T	G	0.602896	0.0139172	0.002002	9.27428e-05	40.5652	1.2e-12
rs12454712	18	60845884	C	T	0.374869	-0.0196075	0.00202963	0.000180188	78.82	1.9e-22
rs11672660	19	46180184	T	C	0.193554	0.0198803	0.00248462	0.000123382	53.9685	7.9e-16
rs12459008	19	53454789	T	A	0.333573	-0.0153544	0.00208096	0.000104819	45.8477	2e-14
rs4804416	19	7223848	G	T	0.427839	0.0262325	0.00197291	0.000336905	147.397	2.3e-41
rs11666281	19	18234588	T	C	0.254042	0.0125217	0.00224142	5.9426e-05	25.9917	3.4e-08
rs17254556	19	7238771	G	A	0.460425	0.0106858	0.00196192	5.67355e-05	24.8149	4.6e-08
rs641738	19	54676763	T	C	0.445219	-0.0141759	0.00199366	9.92719e-05	43.4213	1.2e-14
rs58542926	19	19379549	T	C	0.0740898	0.0300548	0.00379342	0.000123932	54.2091	2.6e-16
rs8101881	19	33364628	T	C	0.603005	-0.022576	0.00199716	0.000244023	106.75	5.5e-31
rs34529039	19	33792631	A	C	0.137055	0.0185646	0.00286623	8.15228e-05	35.6572	2.3e-11
rs911353	20	17681410	T	C	0.148649	-0.0158015	0.00274961	6.31971e-05	27.6413	5.2e-09
rs2072977	20	25469844	G	A	0.17919	0.0167659	0.00255364	8.26876e-05	36.1667	1.3e-11
rs6129800	20	39914030	A	G	0.222941	-0.0132891	0.00234534	6.11878e-05	26.7624	7.5e-09
rs3746575	20	43058096	G	C	0.593527	-0.0241738	0.00202555	0.000281963	123.352	1.3e-35
rs61744628	20	52186837	A	G	0.0275306	-0.0411067	0.00597044	9.04788e-05	39.5748	8.4e-11
rs8121509	20	62712053	C	T	0.452539	-0.0166345	0.00196409	0.000137107	59.9724	1.5e-17
rs67611724	20	32308275	T	C	0.154807	0.0174764	0.00269988	7.99246e-05	34.9581	5.7e-10
rs209960	20	52716084	C	T	0.721311	0.0157847	0.00218029	0.000100172	43.8149	2e-13
rs2273061	20	10639543	A	G	0.405812	-0.0127232	0.00199246	7.80677e-05	34.1459	4.1e-12
rs6142206	20	33212055	A	G	0.420897	0.01667	0.00197946	0.000135467	59.255	6.4e-19
rs2823166	21	16594849	A	G	0.521602	-0.0130904	0.00195999	8.55194e-05	37.4054	1.3e-11
rs686364	21	31587793	G	A	0.236077	0.0255604	0.00231721	0.000235651	103.087	1.4e-29
rs2834318	21	35356814	T	G	0.65898	-0.0109442	0.00206524	5.38332e-05	23.5454	3e-08
rs2008843	21	16534968	C	T	0.218646	0.0166269	0.00236619	9.44587e-05	41.3158	5.7e-12
rs219779	21	37833751	A	G	0.262417	-0.0309653	0.00222389	0.000371179	162.397	2.9e-43
rs2269524	22	42475703	G	T	0.322442	-0.0140545	0.00209724	8.63096e-05	37.7511	7.5e-12
rs738408	22	44324730	T	C	0.208209	-0.0204849	0.00245449	0.000138359	60.5203	4.3e-17
rs33954397	22	32506143	T	C	0.0802284	-0.0248194	0.0036095	9.09119e-05	39.7643	1.1e-11
rs4823085	22	30686226	C	T	0.800813	0.0178089	0.00244991	0.00010118	44.2561	4.3e-13
rs5751738	22	24145675	C	G	0.921663	-0.0238186	0.00385569	8.19222e-05	35.8319	1.9e-09
rs9330813	22	46364161	A	G	0.315344	0.0124788	0.00210786	6.72408e-05	29.41	3.4e-09

## Sheet: Table S3
TableS4. Single Nucleotide Polymorphisms for fatty acids.
SNP	Chr	Pos	Effect Allele	Other Allele	Eaf	Beta	SE	R2	F	P value	Id
rs10455872	6	2121118	G	A	0.078987	0.0822512	0.00739599	0.000984319	113.314	9.8992e-29	ebi-a-GCST90092817
rs10864726	1	9926967	T	C	0.60548	0.0308746	0.00408379	0.000455409	52.3986	4.00037e-14	ebi-a-GCST90092817
rs11230995	11	177787845	A	C	0.023301	0.0730214	0.0133845	0.000242698	27.9185	4.90004e-08	ebi-a-GCST90092817
rs112502960	17	158759642	A	G	0.359652	-0.0205632	0.00418085	0.000194765	22.4035	8.70001e-07	ebi-a-GCST90092817
rs113720072	10	47277885	T	C	0.126936	-0.0291187	0.00603819	0.000187934	21.6176	1.40001e-06	ebi-a-GCST90092817
rs115274653	5	53055311	A	G	0.020439	-0.0677536	0.0145732	0.000183817	21.144	3.29997e-06	ebi-a-GCST90092817
rs11635196	15	69106304	G	C	0.416537	-0.0202847	0.00408605	0.000200002	23.006	6.90001e-07	ebi-a-GCST90092817
rs11681659	2	134346315	T	C	0.716465	-0.0272708	0.00440326	0.000302153	34.76	5.89997e-10	ebi-a-GCST90092817
rs116843064	19	52576068	A	G	0.01986	0.0765327	0.0143103	0.00022803	26.2308	8.9e-08	ebi-a-GCST90092817
rs11746025	5	147309666	C	T	0.155776	-0.0252079	0.00549832	0.000167133	19.2245	4.49997e-06	ebi-a-GCST90092817
rs117771877	17	29320013	G	T	0.039358	0.0481126	0.0103145	0.000175042	20.1344	3.09999e-06	ebi-a-GCST90092817
rs11894406	2	14380828	C	T	0.236296	0.0216942	0.00469023	0.000169863	19.5386	3.69999e-06	ebi-a-GCST90092817
rs11998606	8	90406998	T	C	0.402094	-0.026821	0.00416786	0.000345892	39.7934	1.2e-10	ebi-a-GCST90092817
rs12202969	6	35665153	A	G	0.481698	0.0197401	0.00399809	0.000194575	22.3816	7.90005e-07	ebi-a-GCST90092817
rs12212146	6	128738544	C	T	0.07432	-0.0404646	0.00781182	0.000225293	25.9158	2.19999e-07	ebi-a-GCST90092817
rs12769216	10	151415041	T	A	0.099391	0.0305318	0.00668122	0.000166885	19.196	4.90004e-06	ebi-a-GCST90092817
rs13142655	4	30686226	T	C	0.431377	-0.0213286	0.00401807	0.00022317	25.6716	1.09999e-07	ebi-a-GCST90092817
rs139060482	17	96091058	A	G	0.022479	0.0670682	0.0145167	0.000197682	22.7391	3.79997e-06	ebi-a-GCST90092817
rs141346045	3	47753370	A	G	0.034135	-0.0563868	0.0112428	0.000209653	24.1164	5.30005e-07	ebi-a-GCST90092817
rs143256527	10	19379549	A	G	0.017964	0.0726804	0.0150725	0.000186378	21.4386	1.40001e-06	ebi-a-GCST90092817
rs146602255	2	7238771	A	G	0.324881	0.02274	0.00425111	0.000226838	26.0936	8.79995e-08	ebi-a-GCST90092817
rs147376117	13	63449680	T	C	0.031293	0.0625316	0.0119324	0.000237066	27.2704	1.6e-07	ebi-a-GCST90092817
rs150362112	12	27038533	G	A	0.056438	0.0399645	0.00865376	0.000170106	19.5666	3.89996e-06	ebi-a-GCST90092817
rs1532085	15	588054	G	A	0.613968	-0.0581405	0.00409769	0.00160235	184.575	1.10002e-45	ebi-a-GCST90092817
rs16940904	17	46180184	T	C	0.226566	-0.038921	0.00478564	0.000530904	61.0896	4.19952e-16	ebi-a-GCST90092817
rs173539	16	34661066	T	C	0.331335	0.0206025	0.00422967	0.000188081	21.6346	1.09999e-06	ebi-a-GCST90092817
rs17382149	12	176739110	G	T	0.114625	-0.0306788	0.00628219	0.000191035	21.9744	1e-06	ebi-a-GCST90092817
rs174528	11	116314563	C	T	0.377233	-0.250864	0.00410263	0.0295694	3504.27	1e-200	ebi-a-GCST90092817
rs17694549	9	27730940	C	T	0.050636	-0.0452239	0.00927238	0.000196634	22.6185	1.09999e-06	ebi-a-GCST90092817
rs1800588	15	122004596	T	C	0.215519	0.0677672	0.0048429	0.00155288	178.868	1.69981e-44	ebi-a-GCST90092817
rs184089815	6	50862183	A	G	0.016436	0.0812216	0.0158467	0.000213291	24.5349	2.99999e-07	ebi-a-GCST90092817
rs185107842	11	149992890	A	G	0.015718	-0.0953588	0.0160976	0.000281364	32.3676	3.09999e-09	ebi-a-GCST90092817
rs188366315	8	55807370	G	A	0.009871	0.0966636	0.0207675	0.000182645	21.0092	3.2e-06	ebi-a-GCST90092817
rs188613571	16	50744908	T	C	0.216211	-0.0264474	0.00551968	0.000237068	27.2707	1.7e-06	ebi-a-GCST90092817
rs2035816	4	12119686	G	A	0.084302	0.0347704	0.00719279	0.000186655	21.4704	1.29999e-06	ebi-a-GCST90092817
rs2057202	14	71195778	T	C	0.064433	0.0375225	0.00817905	0.000169745	19.525	4.49997e-06	ebi-a-GCST90092817
rs2081194	19	61465838	C	G	0.601332	0.0246579	0.00418282	0.00029152	33.5363	3.69999e-09	ebi-a-GCST90092817
rs2229738	11	34842521	T	C	0.066014	-0.128397	0.00798556	0.0020329	234.272	3.59998e-58	ebi-a-GCST90092817
rs2237916	11	76136194	C	A	0.395257	0.0187917	0.00407025	0.000168816	19.4181	3.89996e-06	ebi-a-GCST90092817
rs2294919	22	15954692	T	C	0.247932	-0.0269599	0.00463855	0.000271054	31.1813	6.19998e-09	ebi-a-GCST90092817
rs2680888	15	24449049	A	C	0.871752	-0.0281437	0.00596776	0.000177107	20.372	2.39999e-06	ebi-a-GCST90092817
rs272888	5	1618363	C	T	0.706966	0.0252022	0.00437739	0.000263162	30.2732	8.50002e-09	ebi-a-GCST90092817
rs2807967	10	39291535	C	T	0.718117	0.0225708	0.00445005	0.000206247	23.7246	3.89996e-07	ebi-a-GCST90092817
rs2839126	21	57090635	T	C	0.389725	0.0198931	0.00419974	0.000188243	21.6531	2.19999e-06	ebi-a-GCST90092817
rs328	8	32308275	G	C	0.100282	0.0925597	0.00662615	0.00154598	178.072	2.39994e-44	ebi-a-GCST90092817
rs34489875	12	33212055	T	C	0.083663	0.0342744	0.00731851	0.000180119	20.7184	2.80001e-06	ebi-a-GCST90092817
rs34952639	12	78776597	G	C	0.771883	0.0235464	0.00495543	0.000195249	22.4592	2e-06	ebi-a-GCST90092817
rs3826688	19	33792631	C	T	0.64095	-0.0234083	0.00419386	0.000252202	29.0121	2.39999e-08	ebi-a-GCST90092817
rs4471879	2	24145675	G	C	0.444527	0.0193827	0.00403896	0.000185532	21.3413	1.6e-06	ebi-a-GCST90092817
rs4556118	8	74834384	C	T	0.270974	-0.0208007	0.00450627	0.000170945	19.6631	3.89996e-06	ebi-a-GCST90092817
rs499974	11	93407301	A	C	0.157487	-0.0367427	0.00547509	0.000358256	41.2164	1.9002e-11	ebi-a-GCST90092817
rs563296	10	94097287	A	G	0.557519	-0.0189054	0.00401159	0.000176342	20.284	2.39999e-06	ebi-a-GCST90092817
rs58542926	19	1099342	T	C	0.074379	-0.0437276	0.0076096	0.000263284	30.2872	9.09997e-09	ebi-a-GCST90092817
rs61886804	10	242272388	G	T	0.200238	0.0277284	0.00498419	0.000246256	28.3279	2.59998e-08	ebi-a-GCST90092817
rs61956718	13	12389313	T	G	0.182342	-0.0244984	0.00517284	0.000178963	20.5855	2.19999e-06	ebi-a-GCST90092817
rs6452788	5	166517538	A	G	0.239958	0.0265588	0.004674	0.000257288	29.5973	1.29999e-08	ebi-a-GCST90092817
rs6469922	8	141807137	T	A	0.852397	-0.0301871	0.00638729	0.000229303	26.3773	2.30001e-06	ebi-a-GCST90092817
rs6698680	1	46719105	G	A	0.461973	0.0193887	0.0040036	0.000186874	21.4956	1.29999e-06	ebi-a-GCST90092817
rs676210	2	17287269	A	G	0.205781	0.0362521	0.00491785	0.000429578	49.4253	1.69981e-13	ebi-a-GCST90092817
rs72789541	16	69813458	A	T	0.295973	-0.0796479	0.00437718	0.00264375	304.853	5.50047e-74	ebi-a-GCST90092817
rs72924290	11	67452322	C	T	0.035481	0.0934442	0.0111967	0.000597642	68.7736	7.10068e-17	ebi-a-GCST90092817
rs7308602	12	82944182	A	G	0.154004	-0.0255036	0.00551736	0.000169486	19.4952	3.79997e-06	ebi-a-GCST90092817
rs73595020	14	27021913	C	A	0.016891	0.080894	0.0155136	0.00021733	24.9997	1.79999e-07	ebi-a-GCST90092817
rs7525568	1	136918828	T	C	0.110934	0.03112	0.006434	0.000191033	21.9741	1.29999e-06	ebi-a-GCST90092817
rs75275595	2	69433714	T	C	0.203933	0.0247001	0.0049747	0.000198091	22.7862	6.90001e-07	ebi-a-GCST90092817
rs78689694	11	157928196	C	G	0.133362	0.030543	0.00587771	0.000215637	24.8049	2e-07	ebi-a-GCST90092817
rs7924036	10	4703360	T	G	0.504218	0.045521	0.00398747	0.00103601	119.271	3.50026e-30	ebi-a-GCST90092817
rs7973253	12	64331462	G	A	0.367262	-0.0218935	0.00414546	0.000222772	25.6258	1.29999e-07	ebi-a-GCST90092817
rs8077447	17	96128875	A	G	0.091415	-0.0335875	0.0069459	0.000187399	21.5561	1.29999e-06	ebi-a-GCST90092817
rs9563335	13	195628735	G	A	0.861572	-0.0446766	0.00775963	0.000476108	54.7814	8.50002e-09	ebi-a-GCST90092817
rs964184	11	131663062	C	G	0.867233	0.0691171	0.00586382	0.00110009	126.656	4.60045e-32	ebi-a-GCST90092817
rs9995101	4	32956492	G	A	0.295186	0.0226021	0.00438092	0.000212568	24.4518	2.5e-07	ebi-a-GCST90092817
rs1002687	1	76472560	A	G	0.644739	0.087773	0.00423269	0.00352926	407.323	1.59993e-95	ebi-a-GCST90092880
rs10477646	5	95475937	T	C	0.331041	0.0207742	0.00431055	0.000191144	21.9869	1.40001e-06	ebi-a-GCST90092880
rs1081105	19	122594249	C	A	0.027622	0.119441	0.0123902	0.00076635	88.2024	5.40008e-22	ebi-a-GCST90092880
rs11057602	12	73357407	C	T	0.611007	-0.0198644	0.00414794	0.000187572	21.576	1.7e-06	ebi-a-GCST90092880
rs11065358	12	52716084	C	T	0.661868	-0.0267704	0.00430096	0.000320773	36.9026	4.79999e-10	ebi-a-GCST90092880
rs111833508	20	227100698	C	G	0.131216	-0.028966	0.00623797	0.000191296	22.0044	3.40001e-06	ebi-a-GCST90092880
rs11239569	10	153838368	A	C	0.249172	0.0301873	0.00470859	0.000340972	39.2272	1.40001e-10	ebi-a-GCST90092880
rs112875651	8	210461311	A	G	0.392337	-0.0508616	0.00420808	0.00123348	142.033	1.20005e-33	ebi-a-GCST90092880
rs113997497	4	32679732	G	A	0.01824	-0.0748371	0.0154058	0.000200583	23.0729	1.2e-06	ebi-a-GCST90092880
rs11789603	9	28951014	T	C	0.108847	0.0458455	0.00651973	0.000407748	46.9126	1.99986e-12	ebi-a-GCST90092880
rs11854242	15	88238448	T	C	0.275085	-0.0365866	0.00456577	0.000533861	61.43	1.10002e-15	ebi-a-GCST90092880
rs12783970	10	81184341	C	A	0.099371	-0.0325028	0.00683758	0.000189094	21.751	2e-06	ebi-a-GCST90092880
rs12916	5	155151493	C	T	0.400366	0.0503054	0.00413738	0.00121507	139.911	5.19996e-34	ebi-a-GCST90092880
rs12970	11	4118111	A	G	0.060667	-0.0461052	0.00849785	0.000242271	27.8694	5.80003e-08	ebi-a-GCST90092880
rs13108218	4	95969445	G	A	0.615408	-0.0324352	0.00419501	0.000497997	57.3012	1.10002e-14	ebi-a-GCST90092880
rs13278097	8	87535573	T	C	0.288915	0.0210779	0.00446997	0.000182548	20.9979	2.39999e-06	ebi-a-GCST90092880
rs1408579	10	155670175	T	C	0.494595	0.0193265	0.00404249	0.000186735	21.4797	1.7e-06	ebi-a-GCST90092880
rs142158911	19	31091197	A	G	0.116703	-0.0909396	0.00634737	0.001705	196.42	1.50003e-46	ebi-a-GCST90092880
rs142722077	9	2149864	G	T	0.013133	-0.0861692	0.0182693	0.000192467	22.1391	2.39999e-06	ebi-a-GCST90092880
rs144439590	19	92577031	T	C	0.030788	-0.057638	0.0120123	0.000198266	22.8063	1.6e-06	ebi-a-GCST90092880
rs17369400	4	1281064	G	A	0.104129	-0.0305083	0.00665001	0.000173653	19.9746	4.49997e-06	ebi-a-GCST90092880
rs17428785	7	100239319	T	C	0.040441	-0.048458	0.0102991	0.000182245	20.963	2.5e-06	ebi-a-GCST90092880
rs174564	11	159498320	G	A	0.347009	0.0842926	0.00424559	0.00322001	371.516	1e-87	ebi-a-GCST90092880
rs1800961	20	138732579	T	C	0.030194	-0.0621814	0.011835	0.000226442	26.0481	1.5e-07	ebi-a-GCST90092880
rs186696265	6	79749353	T	C	0.014357	-0.227169	0.0170878	0.00146053	168.216	2.49977e-40	ebi-a-GCST90092880
rs1883711	20	19440538	C	G	0.031197	0.0878257	0.0119061	0.000466253	53.6469	1.59993e-13	ebi-a-GCST90092880
rs1985925	1	72347501	A	G	0.294946	0.0212062	0.00444433	0.000187034	21.5141	1.79999e-06	ebi-a-GCST90092880
rs2126259	8	47448172	C	T	0.899179	0.0701496	0.00673372	0.000892231	102.704	2.09991e-25	ebi-a-GCST90092880
rs2389599	2	99263801	C	G	0.524811	0.0230778	0.00408024	0.000265637	30.5579	1.5e-08	ebi-a-GCST90092880
rs247617	16	20400839	A	C	0.323618	0.0507509	0.00433472	0.00112757	129.823	1.20005e-31	ebi-a-GCST90092880
rs261290	15	133094111	C	T	0.654648	-0.0895002	0.00427069	0.00362199	418.065	1.59993e-97	ebi-a-GCST90092880
rs2721961	8	50560058	G	T	0.280836	-0.0241586	0.00451831	0.000235751	27.1192	8.99995e-08	ebi-a-GCST90092880
rs2740488	9	10529087	C	A	0.265318	-0.0479054	0.00460023	0.000894674	102.985	2.09991e-25	ebi-a-GCST90092880
rs2828494	21	26370833	A	G	0.069589	-0.0397037	0.00799952	0.00020413	23.481	6.90001e-07	ebi-a-GCST90092880
rs3011437	6	101132753	G	T	0.294366	0.0357025	0.00447596	0.000529535	60.9319	1.50003e-15	ebi-a-GCST90092880
rs335311	4	22820504	G	A	0.7189	-0.0217573	0.0045232	0.000191324	22.0076	1.5e-06	ebi-a-GCST90092880
rs34101748	3	61670731	A	G	0.046356	-0.0498028	0.0099904	0.000219296	25.2258	6.19998e-07	ebi-a-GCST90092880
rs34121855	7	121306440	G	T	0.203759	-0.0457692	0.00504906	0.000679732	78.2265	1.20005e-19	ebi-a-GCST90092880
rs35633876	2	103188709	T	G	0.481846	-0.0344114	0.00407035	0.000591292	68.0423	2.80027e-17	ebi-a-GCST90092880
rs3798236	6	211540507	C	T	0.367755	-0.0226006	0.00420908	0.000237528	27.3236	7.90005e-08	ebi-a-GCST90092880
rs3817335	11	35185897	A	T	0.35055	-0.0262264	0.00423309	0.000313187	36.0296	5.80003e-10	ebi-a-GCST90092880
rs4008004	9	183036519	A	C	0.221833	0.0316066	0.00489777	0.000344893	39.6785	1.09999e-10	ebi-a-GCST90092880
rs420841	18	163641173	G	C	0.306374	0.0210956	0.00460382	0.000189143	21.7567	4.60002e-06	ebi-a-GCST90092880
rs4299376	2	73012042	T	G	0.676282	-0.0390728	0.00434009	0.000668457	76.928	2.19989e-19	ebi-a-GCST90092880
rs439523	19	113035152	C	T	0.529716	0.0204521	0.00406676	0.000208405	23.9729	4.90004e-07	ebi-a-GCST90092880
rs460014	21	32987451	A	G	0.270771	-0.0214765	0.0046212	0.000182147	20.9519	3.40001e-06	ebi-a-GCST90092880
rs4665972	2	21806832	C	T	0.604638	-0.0513158	0.00416824	0.00125899	144.974	7.89951e-35	ebi-a-GCST90092880
rs4766602	12	1817397	C	T	0.415428	0.019769	0.00419489	0.000189816	21.8341	2.39999e-06	ebi-a-GCST90092880
rs4860948	4	48671081	A	T	0.244351	0.0251789	0.00472891	0.00023412	26.9315	1e-07	ebi-a-GCST90092880
rs506023	10	33343118	C	T	0.231673	0.0229226	0.00482617	0.000187059	21.517	2e-06	ebi-a-GCST90092880
rs514230	1	16594849	T	A	0.517621	0.0290957	0.00405422	0.000422754	48.6398	7.10068e-13	ebi-a-GCST90092880
rs534417	1	35356814	G	A	0.875008	0.0359155	0.00610685	0.000282155	32.4587	4.09996e-09	ebi-a-GCST90092880
rs56322906	19	46364161	A	G	0.035155	-0.0908691	0.011011	0.000560154	64.4571	1.50003e-16	ebi-a-GCST90092880
rs57398279	11	45700384	C	G	0.311519	-0.0231681	0.00438246	0.000230243	26.4855	1.2e-07	ebi-a-GCST90092880
rs58542926	19	74273165	T	C	0.074379	-0.110032	0.00772442	0.00166706	192.042	4.79954e-46	ebi-a-GCST90092880
rs633695	15	50735947	G	A	0.292334	0.070152	0.0044711	0.00203619	234.652	1.80011e-55	ebi-a-GCST90092880
rs6471717	8	51755371	A	G	0.663076	-0.0314069	0.00429755	0.000440733	50.7093	2.70023e-13	ebi-a-GCST90092880
rs6602911	13	7749621	T	C	0.360074	0.0242964	0.00421981	0.000272042	31.2949	8.50002e-09	ebi-a-GCST90092880
rs6882345	5	21392819	A	G	0.63285	0.0435446	0.00419878	0.000881136	101.425	3.40017e-25	ebi-a-GCST90092880
rs693	2	126507389	A	G	0.520864	0.060697	0.00405419	0.00183886	211.869	1.10002e-50	ebi-a-GCST90092880
rs72839630	2	160769423	C	T	0.10313	-0.0311185	0.00668695	0.000179136	20.6054	3.29997e-06	ebi-a-GCST90092880
rs740516	17	39148170	G	C	0.151132	-0.0334514	0.00568491	0.000287115	33.0294	4e-09	ebi-a-GCST90092880
rs74747585	19	43806609	C	T	0.025172	-0.0715302	0.0132886	0.000251105	28.8858	7.29995e-08	ebi-a-GCST90092880
rs76116020	16	44324730	G	A	0.043763	-0.0533271	0.00992262	0.000238012	27.3793	7.69999e-08	ebi-a-GCST90092880
rs77960347	18	66078129	G	A	0.013234	0.246303	0.0177011	0.00158444	182.509	5.19996e-44	ebi-a-GCST90092880
rs7804877	7	68035879	T	C	0.155006	0.0262886	0.00565141	0.000181037	20.8241	3.29997e-06	ebi-a-GCST90092880
rs7816447	8	53454789	C	T	0.100847	-0.0489828	0.006719	0.000435125	50.0637	3.10027e-13	ebi-a-GCST90092880
rs78952933	9	54676763	A	G	0.013214	-0.0864751	0.0182168	0.000195016	22.4323	2.1e-06	ebi-a-GCST90092880
rs9273453	6	234863292	G	C	0.127083	-0.0446904	0.00650243	0.000443117	50.9838	6.29941e-12	ebi-a-GCST90092880
rs9302635	16	32679732	C	T	0.182466	-0.0281856	0.00523369	0.000237013	27.2644	7.19996e-08	ebi-a-GCST90092880
rs9304381	18	16505908	T	C	0.818428	0.0626276	0.00526041	0.00116571	134.22	1.10002e-32	ebi-a-GCST90092880
rs9343614	6	40374386	G	A	0.222193	0.0223707	0.00488155	0.000172978	19.897	4.60002e-06	ebi-a-GCST90092880
rs9564985	13	93816400	A	G	0.175931	-0.024627	0.00534282	0.000175857	20.2281	4e-06	ebi-a-GCST90092880
rs9616847	22	203421199	T	A	0.388308	0.0218943	0.00417746	0.00022772	26.1951	1.6e-07	ebi-a-GCST90092880
rs964184	11	43806609	C	G	0.867233	-0.145189	0.00597061	0.00485426	560.993	1.3002e-130	ebi-a-GCST90092880
rs10733306	9	52658962	T	C	0.460028	0.0251941	0.00402274	0.000315343	36.2778	3.79997e-10	ebi-a-GCST90092881
rs10750025	11	81184341	T	C	0.681975	-0.0199507	0.00428872	0.000172654	19.8596	3.29997e-06	ebi-a-GCST90092881
rs10818240	9	39148170	A	T	0.801326	0.0234046	0.00500797	0.000174415	20.0622	2.99999e-06	ebi-a-GCST90092881
rs10860588	12	47277885	T	C	0.152409	0.0294246	0.00563544	0.000223691	25.7315	1.79999e-07	ebi-a-GCST90092881
rs10888907	1	130381246	A	G	0.594547	0.0186979	0.00408326	0.000168555	19.3881	4.70002e-06	ebi-a-GCST90092881
rs1094834	15	32425102	G	A	0.202271	-0.0230086	0.00496875	0.000170844	19.6514	3.59998e-06	ebi-a-GCST90092881
rs11030088	11	89853598	A	G	0.251146	-0.0309971	0.00459358	0.000361406	41.5789	1.50003e-11	ebi-a-GCST90092881
rs113141487	6	73012042	G	T	0.17296	-0.032439	0.00632851	0.000301049	34.6329	2.99999e-07	ebi-a-GCST90092881
rs113186018	17	160769423	A	G	0.053267	-0.0412179	0.00884816	0.000171351	19.7098	3.2e-06	ebi-a-GCST90092881
rs114962361	3	39250837	A	T	0.046856	-0.0444972	0.00944181	0.000176856	20.3431	2.39999e-06	ebi-a-GCST90092881
rs115740542	6	48671081	C	T	0.073589	-0.0445895	0.00765752	0.000271089	31.1853	5.80003e-09	ebi-a-GCST90092881
rs11589365	1	4654871	T	C	0.249246	0.0213504	0.00459837	0.000170596	19.6229	3.40001e-06	ebi-a-GCST90092881
rs11591147	1	89920497	T	G	0.017464	-0.0820832	0.0151665	0.000231223	26.5982	6.19998e-08	ebi-a-GCST90092881
rs11601507	11	67081278	A	C	0.069157	0.0386051	0.00774433	0.000191881	22.0717	6.19998e-07	ebi-a-GCST90092881
rs11662649	18	56861458	C	T	0.529351	0.018448	0.00399134	0.000169578	19.5058	3.79997e-06	ebi-a-GCST90092881
rs116843064	19	57843711	A	G	0.01986	0.114824	0.014272	0.00051329	59.0617	8.60003e-16	ebi-a-GCST90092881
rs11688682	2	14380828	C	G	0.271507	0.0222155	0.00462484	0.000195231	22.4571	1.6e-06	ebi-a-GCST90092881
rs11846959	14	44324730	A	G	0.256281	0.022445	0.00455836	0.000192041	22.0901	8.50002e-07	ebi-a-GCST90092881
rs11979174	7	113035152	C	G	0.147632	0.0293673	0.00570193	0.000217053	24.9678	2.59998e-07	ebi-a-GCST90092881
rs1229984	4	10639543	C	T	0.972541	-0.0654533	0.0120388	0.000228816	26.3212	5.39995e-08	ebi-a-GCST90092881
rs1260326	2	82098146	C	T	0.604008	0.0815217	0.00406648	0.00317911	366.783	2.09991e-89	ebi-a-GCST90092881
rs13150834	4	60845884	G	T	0.436847	-0.019336	0.00400949	0.000183958	21.1602	1.40001e-06	ebi-a-GCST90092881
rs13229300	7	53055311	T	C	0.273996	0.024146	0.00447792	0.000231955	26.6824	7.00003e-08	ebi-a-GCST90092881
rs13229619	7	28624294	A	G	0.130307	0.0660217	0.00591118	0.000987955	113.733	5.79963e-29	ebi-a-GCST90092881
rs13284054	9	50560058	C	T	0.125088	-0.0320808	0.00613082	0.000225268	25.9131	1.7e-07	ebi-a-GCST90092881
rs13389219	2	37833751	T	C	0.392574	0.028269	0.00407511	0.000381124	43.8482	4.00037e-12	ebi-a-GCST90092881
rs1347473	15	73279420	G	T	0.136224	-0.0282843	0.00583318	0.000188268	21.656	1.2e-06	ebi-a-GCST90092881
rs1359596	1	25469844	T	A	0.129314	0.0274964	0.00595569	0.000170251	19.5832	3.89996e-06	ebi-a-GCST90092881
rs141144647	11	32308275	A	G	0.014015	0.0963654	0.0174444	0.000256647	29.5235	3.29997e-08	ebi-a-GCST90092881
rs141667664	5	153838368	G	A	0.031478	0.0572431	0.0114758	0.000199799	22.9827	6.1e-07	ebi-a-GCST90092881
rs144569746	2	69433714	T	C	0.101924	0.0312327	0.00661524	0.000178582	20.5417	2.30001e-06	ebi-a-GCST90092881
rs1532085	15	123065778	G	A	0.613968	0.0191959	0.0040892	0.000174669	20.0915	2.69998e-06	ebi-a-GCST90092881
rs17033852	1	227216662	G	C	0.262992	0.0216135	0.00454495	0.00018109	20.8302	2e-06	ebi-a-GCST90092881
rs1716407	12	15825195	A	G	0.592758	-0.0201855	0.00405154	0.000196716	22.6279	6.29999e-07	ebi-a-GCST90092881
rs17244834	5	17287269	T	A	0.373899	0.0329164	0.00411341	0.000507287	58.3706	1.20005e-15	ebi-a-GCST90092881
rs1727305	12	55807370	C	T	0.712964	-0.020822	0.00441089	0.000177451	20.4116	2.39999e-06	ebi-a-GCST90092881
rs174528	11	138732579	C	T	0.377233	0.173993	0.00409911	0.0142242	1659.48	1e-200	ebi-a-GCST90092881
rs186880200	5	15344407	T	A	0.01022	-0.104953	0.0224693	0.000222848	25.6346	2.99999e-06	ebi-a-GCST90092881
rs2068888	10	61465838	A	G	0.450146	0.0193344	0.0039986	0.000185051	21.286	1.29999e-06	ebi-a-GCST90092881
rs2080385	2	5257647	T	G	0.2371	0.023632	0.00466596	0.000202037	23.2401	4.09996e-07	ebi-a-GCST90092881
rs2180725	6	126810140	C	T	0.231539	-0.0264252	0.00472321	0.000248492	28.5852	2.19999e-08	ebi-a-GCST90092881
rs2194031	5	97822115	A	G	0.039434	-0.0481137	0.0103917	0.000175374	20.1726	3.69999e-06	ebi-a-GCST90092881
rs2468358	12	51095313	T	C	0.869005	-0.0271101	0.00589746	0.000167328	19.247	4.30002e-06	ebi-a-GCST90092881
rs2576362	9	5589112	T	G	0.254621	0.0270562	0.00457308	0.000277866	31.9651	3.29997e-09	ebi-a-GCST90092881
rs2803189	6	45700384	C	T	0.147197	-0.0258132	0.00561705	0.000167287	19.2422	4.30002e-06	ebi-a-GCST90092881
rs2835028	21	25813150	C	A	0.411897	0.0236974	0.00404689	0.000272065	31.2977	4.70002e-09	ebi-a-GCST90092881
rs2843128	1	31091197	G	A	0.518086	0.0235227	0.00398085	0.000276297	31.7846	3.40001e-09	ebi-a-GCST90092881
rs28601761	8	23751151	G	C	0.420103	0.0663019	0.00407971	0.00214185	246.854	2.19989e-59	ebi-a-GCST90092881
rs28807203	19	122991478	C	A	0.049205	-0.0438776	0.00924381	0.000180141	20.721	2.1e-06	ebi-a-GCST90092881
rs2927468	19	112007756	G	A	0.52329	0.0235598	0.00403511	0.00027693	31.8574	5.30005e-09	ebi-a-GCST90092881
rs2972143	2	42339634	G	A	0.645871	-0.0278975	0.0041516	0.000356015	40.9584	1.80011e-11	ebi-a-GCST90092881
rs34927888	2	75130093	A	G	0.020464	0.0760885	0.0140589	0.000232102	26.6993	6.19998e-08	ebi-a-GCST90092881
rs34967399	2	15954692	C	T	0.020155	0.0648759	0.0141688	0.000166241	19.1218	4.70002e-06	ebi-a-GCST90092881
rs35257284	12	15832567	T	G	0.22676	-0.0240436	0.00479337	0.000202726	23.3194	5.30005e-07	ebi-a-GCST90092881
rs35864060	11	51755371	T	C	0.032607	-0.056321	0.0112293	0.000200117	23.0193	5.30005e-07	ebi-a-GCST90092881
rs4000279	3	62712053	T	C	0.077952	-0.0386972	0.00741382	0.000215263	24.7619	1.79999e-07	ebi-a-GCST90092881
rs40270	5	39914030	C	A	0.771674	-0.0245548	0.00473708	0.000212467	24.4402	2.19999e-07	ebi-a-GCST90092881
rs4074872	16	27021913	A	G	0.234328	0.0317944	0.00505147	0.000362742	41.7327	3.09999e-10	ebi-a-GCST90092881
rs4299376	2	82944182	T	G	0.676282	-0.0276487	0.00426143	0.000334714	38.507	8.69961e-11	ebi-a-GCST90092881
rs4810479	20	18676265	T	C	0.750178	0.0386953	0.00459733	0.000561231	64.5811	3.90032e-17	ebi-a-GCST90092881
rs4871624	8	185342723	G	T	0.28745	-0.0231397	0.00442439	0.000219343	25.2313	1.7e-07	ebi-a-GCST90092881
rs56001710	7	10974887	T	A	0.58059	0.0322458	0.00415707	0.000506389	58.2673	8.69961e-15	ebi-a-GCST90092881
rs58365744	1	103188709	C	A	0.218557	-0.0266933	0.00482485	0.000243387	27.9977	3.2e-08	ebi-a-GCST90092881
rs58489806	19	9926967	T	C	0.086416	0.0407904	0.0071094	0.000262717	30.222	9.59997e-09	ebi-a-GCST90092881
rs61783383	1	12626516	C	T	0.698183	0.0210781	0.00433097	0.000187243	21.5381	1.09999e-06	ebi-a-GCST90092881
rs62024481	15	15750344	T	C	0.19993	0.0253113	0.00500187	0.000204958	23.5762	4.20001e-07	ebi-a-GCST90092881
rs62390201	6	17681410	A	G	0.151677	0.0279124	0.00553552	0.000200496	23.0628	4.60002e-07	ebi-a-GCST90092881
rs6658257	1	1015469	G	A	0.602158	-0.020683	0.00407134	0.000204964	23.577	3.79997e-07	ebi-a-GCST90092881
rs6683445	1	16919052	A	C	0.532311	-0.0241725	0.00400692	0.000290935	33.469	1.6e-09	ebi-a-GCST90092881
rs6754311	2	99263801	C	T	0.264724	0.0208598	0.00449863	0.000169392	19.4844	3.50002e-06	ebi-a-GCST90092881
rs6823856	4	33792631	C	T	0.71328	-0.0214974	0.00440287	0.000189025	21.7432	1e-06	ebi-a-GCST90092881
rs6879672	5	102675350	G	A	0.770868	-0.0221797	0.00474846	0.000173783	19.9896	2.99999e-06	ebi-a-GCST90092881
rs6973480	7	76136194	T	C	0.513432	0.0188683	0.00400294	0.000177878	20.4607	2.39999e-06	ebi-a-GCST90092881
rs7118569	11	16594849	G	C	0.090218	0.0482089	0.00693918	0.000381518	43.8936	3.69999e-12	ebi-a-GCST90092881
rs72926113	11	63752159	T	A	0.033079	-0.0595743	0.011415	0.000227034	26.1162	1.79999e-07	ebi-a-GCST90092881
rs73412716	12	111522000	T	G	0.069268	0.0545033	0.00798855	0.00038303	44.0676	8.9002e-12	ebi-a-GCST90092881
rs738408	22	3457606	T	C	0.216534	0.035356	0.00483108	0.000424133	48.7986	2.49977e-13	ebi-a-GCST90092881
rs7454347	6	59435497	C	T	0.570128	0.0217092	0.00403531	0.000231009	26.5736	7.49998e-08	ebi-a-GCST90092881
rs7622251	3	126507389	T	C	0.825283	-0.0244466	0.00525815	0.000172348	19.8244	3.29997e-06	ebi-a-GCST90092881
rs7679800	4	50744908	C	T	0.287296	-0.0204501	0.00440667	0.000171261	19.6995	3.50002e-06	ebi-a-GCST90092881
rs78058190	2	77594550	A	G	0.050111	-0.0619842	0.0102992	0.000365761	42.0802	1.79999e-09	ebi-a-GCST90092881
rs7819706	8	46180184	G	A	0.118288	0.0675482	0.00615627	0.000951755	109.562	5.19996e-28	ebi-a-GCST90092881
rs8102912	19	133094111	A	G	0.22213	-0.0255152	0.00485676	0.000224979	25.8798	1.5e-07	ebi-a-GCST90092881
rs9537365	13	234661209	A	G	0.596756	0.0191745	0.00406326	0.000176947	20.3535	2.39999e-06	ebi-a-GCST90092881
rs964184	11	27730940	C	G	0.867233	0.044138	0.00585879	0.000448623	51.6175	4.90004e-14	ebi-a-GCST90092881
rs9862795	3	100239319	T	A	0.527952	-0.0214016	0.00399232	0.000228299	26.2617	8.30004e-08	ebi-a-GCST90092881
rs9908820	17	136972187	G	A	0.729127	-0.0254012	0.0044846	0.000254863	29.3183	1.5e-08	ebi-a-GCST90092881
rs9994274	4	46719105	G	A	0.117704	0.0289896	0.00622054	0.00017455	20.0778	3.2e-06	ebi-a-GCST90092881
rs1002687	1	227100698	A	G	0.644739	0.0914582	0.0042485	0.00383183	442.379	8.7096e-103	ebi-a-GCST90092928
rs10102524	8	227614005	G	A	0.548631	-0.0340087	0.00412987	0.000572825	65.9161	1.80011e-16	ebi-a-GCST90092928
rs1018070	8	169933741	A	T	0.054063	0.0455678	0.00901238	0.000212377	24.4299	4.30002e-07	ebi-a-GCST90092928
rs10455872	6	10613798	G	A	0.078987	-0.148375	0.0075343	0.00320312	369.561	2.49977e-86	ebi-a-GCST90092928
rs10472290	5	90406998	T	G	0.198791	-0.0265537	0.00511504	0.000224607	25.8369	2.1e-07	ebi-a-GCST90092928
rs10761716	10	28951014	G	C	0.441489	-0.0308576	0.00409989	0.000469576	54.0294	5.19996e-14	ebi-a-GCST90092928
rs10884966	10	30749090	A	G	0.345673	-0.0196766	0.00427786	0.000175142	20.1459	4.20001e-06	ebi-a-GCST90092928
rs10954732	7	134346315	A	G	0.672553	-0.0200414	0.00433243	0.000176911	20.3494	3.69999e-06	ebi-a-GCST90092928
rs11039832	11	32956492	G	A	0.459559	-0.0196446	0.00413846	0.000191693	22.0501	2.1e-06	ebi-a-GCST90092928
rs111283292	12	53454789	A	G	0.069743	0.0372942	0.00808656	0.000180475	20.7594	4e-06	ebi-a-GCST90092928
rs11172134	12	24145675	A	T	0.201026	-0.0273646	0.00507964	0.000240543	27.6706	7.19996e-08	ebi-a-GCST90092928
rs11231694	11	68035879	C	G	0.055805	0.0415143	0.00892936	0.000181619	20.891	3.29997e-06	ebi-a-GCST90092928
rs1128249	2	20760021	T	G	0.39204	-0.0355909	0.00416487	0.000603828	69.4858	1.29987e-17	ebi-a-GCST90092928
rs116843064	19	18234588	A	G	0.01986	-0.162005	0.0145897	0.00102177	117.63	1.20005e-28	ebi-a-GCST90092928
rs117188729	19	19379549	A	T	0.03129	-0.0674619	0.011854	0.000275897	31.7385	1.29999e-08	ebi-a-GCST90092928
rs117488242	10	34842521	G	A	0.131672	-0.0312732	0.00630317	0.000223641	25.7258	7.00003e-07	ebi-a-GCST90092928
rs11776943	8	54222571	T	C	0.075265	0.0372952	0.00773728	0.000193618	22.2716	1.40001e-06	ebi-a-GCST90092928
rs117851947	17	76472560	T	A	0.013614	0.0881116	0.0192606	0.000208511	23.985	4.79999e-06	ebi-a-GCST90092928
rs11854318	15	160130110	A	G	0.274706	-0.0283085	0.00458815	0.000319335	36.7371	6.80002e-10	ebi-a-GCST90092928
rs11895352	2	164107529	T	C	0.475391	-0.0260019	0.00408008	0.000337231	38.7966	1.89998e-10	ebi-a-GCST90092928
rs11907714	20	170010985	G	A	0.085866	0.0355752	0.00755989	0.000198681	22.854	2.5e-06	ebi-a-GCST90092928
rs11940694	4	136918828	G	A	0.605096	0.0252725	0.00418963	0.000305241	35.1152	1.6e-09	ebi-a-GCST90092928
rs12208357	6	116314563	T	C	0.069994	0.052959	0.00799355	0.000365137	42.0083	3.50026e-11	ebi-a-GCST90092928
rs12212146	6	53393844	C	T	0.07432	0.0486004	0.0079579	0.000324995	37.3885	1e-09	ebi-a-GCST90092928
rs12601919	17	149992890	G	A	0.188889	0.0295034	0.0052154	0.000266723	30.683	1.5e-08	ebi-a-GCST90092928
rs1260326	2	131663062	C	T	0.604008	-0.111017	0.00415484	0.00589574	682.066	2.799e-157	ebi-a-GCST90092928
rs12637730	3	78776597	T	C	0.145345	0.0270243	0.00578875	0.000181439	20.8703	2.99999e-06	ebi-a-GCST90092928
rs12892739	14	40754324	G	A	0.360357	-0.0200927	0.00430053	0.000186113	21.4081	2.99999e-06	ebi-a-GCST90092928
rs12916	5	60734963	C	T	0.400366	0.0228919	0.00415312	0.000251615	28.9446	3.50002e-08	ebi-a-GCST90092928
rs12918075	16	63449680	A	G	0.015476	0.0858089	0.0187686	0.000224378	25.8106	4.79999e-06	ebi-a-GCST90092928
rs13108218	4	103698168	G	A	0.615408	-0.0379084	0.00421058	0.000680243	78.2853	2.19989e-19	ebi-a-GCST90092928
rs13188623	5	104318966	C	T	0.182685	-0.0261147	0.00529147	0.000203654	23.4262	8e-07	ebi-a-GCST90092928
rs138345261	6	42642541	A	G	0.023968	0.0626288	0.0136114	0.000183516	21.1093	4.20001e-06	ebi-a-GCST90092928
rs142385484	19	79925400	T	C	0.147429	-0.0354607	0.00580741	0.00031611	36.366	1e-09	ebi-a-GCST90092928
rs1464093	8	121432302	G	A	0.19269	0.0239368	0.00514312	0.000178263	20.505	3.29997e-06	ebi-a-GCST90092928
rs1471251	4	1618363	T	A	0.397122	0.0300907	0.00417393	0.000433559	49.8835	5.60015e-13	ebi-a-GCST90092928
rs149615216	18	36046931	T	C	0.010798	0.165886	0.0197482	0.000587865	67.6478	4.49987e-17	ebi-a-GCST90092928
rs150564454	8	32506143	A	G	0.011473	-0.0917135	0.0198501	0.000190793	21.9465	3.79997e-06	ebi-a-GCST90092928
rs150844304	15	75630274	C	A	0.025675	0.123444	0.0128702	0.000762402	87.7478	8.69961e-22	ebi-a-GCST90092928
rs1540037	18	47753370	G	A	0.778329	0.0334693	0.00501538	0.000386541	44.4717	2.49977e-11	ebi-a-GCST90092928
rs16895971	4	30429583	C	T	0.137223	0.0289055	0.00590128	0.000197841	22.7574	9.69996e-07	ebi-a-GCST90092928
rs174564	11	66078129	G	A	0.347009	0.0640584	0.0042621	0.00185965	214.269	4.70002e-51	ebi-a-GCST90092928
rs182050989	1	213087563	T	C	0.02815	0.0694765	0.012311	0.000264109	30.3822	1.7e-08	ebi-a-GCST90092928
rs184089815	6	132218196	A	G	0.016436	-0.0770407	0.0161431	0.000191897	22.0736	1.79999e-06	ebi-a-GCST90092928
rs1993453	8	58376992	G	A	0.663073	-0.02592	0.00430541	0.000300191	34.5341	1.7e-09	ebi-a-GCST90092928
rs2000999	16	151415041	A	G	0.188603	0.0298539	0.00519643	0.000272781	31.38	9.20005e-09	ebi-a-GCST90092928
rs2035816	4	89283562	G	A	0.084302	-0.0412481	0.00733618	0.000262681	30.2178	1.89998e-08	ebi-a-GCST90092928
rs2070971	7	166517538	T	G	0.137117	0.0323992	0.00593066	0.000248394	28.5739	4.70002e-08	ebi-a-GCST90092928
rs2311738	10	25779243	C	T	0.29067	0.0213126	0.00449188	0.000187306	21.5453	2.1e-06	ebi-a-GCST90092928
rs2497337	10	93816400	T	C	0.512804	0.0221949	0.00408334	0.000246145	28.3152	5.49997e-08	ebi-a-GCST90092928
rs2513048	11	179295532	C	T	0.711713	-0.0248122	0.00460043	0.000252633	29.0617	6.90001e-08	ebi-a-GCST90092928
rs261290	15	120267220	C	T	0.654648	-0.0732738	0.0042887	0.00242771	279.881	1.9002e-65	ebi-a-GCST90092928
rs2680888	15	30956489	A	C	0.871752	0.0315109	0.00608792	0.000222022	25.5395	2.30001e-07	ebi-a-GCST90092928
rs2721961	8	25779243	G	T	0.280836	-0.0258897	0.00453049	0.000270748	31.146	1.09999e-08	ebi-a-GCST90092928
rs2740488	9	73012042	C	A	0.265318	-0.0279599	0.00461953	0.000304767	35.0607	1.40001e-09	ebi-a-GCST90092928
rs2800709	6	46329673	G	T	0.51983	0.0196174	0.00408321	0.000192119	22.099	1.6e-06	ebi-a-GCST90092928
rs2849049	9	50744908	A	C	0.327092	0.0215206	0.00434742	0.000203875	23.4517	7.39997e-07	ebi-a-GCST90092928
rs28601761	8	4703360	G	C	0.420103	-0.0893291	0.00416688	0.00388797	448.885	5.902e-102	ebi-a-GCST90092928
rs2889	8	111903832	G	A	0.31455	-0.0204056	0.00441515	0.000179554	20.6535	3.79997e-06	ebi-a-GCST90092928
rs2902941	20	47277885	G	A	0.355282	-0.0202915	0.00422781	0.000188626	21.6972	1.6e-06	ebi-a-GCST90092928
rs2915400	11	123065778	C	T	0.767839	0.0240173	0.00483404	0.000205654	23.6563	6.80002e-07	ebi-a-GCST90092928
rs2943635	2	186508738	T	C	0.679825	0.0263224	0.00435741	0.000301624	34.699	1.5e-09	ebi-a-GCST90092928
rs3198697	16	82944182	T	C	0.406701	-0.0266243	0.00414239	0.000342086	39.3554	1.29999e-10	ebi-a-GCST90092928
rs328	8	69433714	G	C	0.100282	-0.144553	0.00674923	0.00377063	435.286	9.2045e-102	ebi-a-GCST90092928
rs35757519	2	103188709	C	T	0.446752	0.0189548	0.00411752	0.000177605	20.4292	4.20001e-06	ebi-a-GCST90092928
rs35764948	5	234863292	A	T	0.0551	0.0445244	0.00892936	0.000206426	23.7451	6.19998e-07	ebi-a-GCST90092928
rs3812316	7	25813150	G	C	0.129276	-0.113417	0.00605828	0.00289591	334.014	3.29989e-78	ebi-a-GCST90092928
rs3860847	8	95969445	A	G	0.212539	0.0252259	0.00499426	0.000213006	24.5021	4.39997e-07	ebi-a-GCST90092928
rs3936511	5	126507389	G	A	0.19241	0.0427707	0.00515857	0.000568514	65.4197	1.10002e-16	ebi-a-GCST90092928
rs4491981	4	35665153	A	C	0.241143	-0.0244957	0.00478525	0.000219606	25.2616	3.09999e-07	ebi-a-GCST90092928
rs4541525	4	588054	C	T	0.305512	-0.0227547	0.00476602	0.000219718	25.2744	1.79999e-06	ebi-a-GCST90092928
rs4564803	2	96919620	T	G	0.22818	-0.0716528	0.00483413	0.00180838	208.351	1.10002e-49	ebi-a-GCST90092928
rs4704555	5	14380828	C	T	0.568919	0.020949	0.00411146	0.000215261	24.7617	3.50002e-07	ebi-a-GCST90092928
rs4704834	5	96091058	G	A	0.644043	0.0435104	0.00424371	0.000868018	99.914	1.10002e-24	ebi-a-GCST90092928
rs4846335	1	73279420	A	C	0.103771	0.0311903	0.00670536	0.000180952	20.8144	3.29997e-06	ebi-a-GCST90092928
rs4846914	1	111609174	A	G	0.605403	-0.0305214	0.00416166	0.000445079	51.2096	2.19989e-13	ebi-a-GCST90092928
rs4976647	5	67081278	C	A	0.333931	0.0199833	0.00431413	0.00017764	20.4333	3.59998e-06	ebi-a-GCST90092928
rs5020545	4	33792631	T	C	0.44696	0.0200936	0.00410709	0.000199605	22.9603	1e-06	ebi-a-GCST90092928
rs5112	19	33364628	G	C	0.533721	0.080703	0.004375	0.00324168	374.025	5.60015e-76	ebi-a-GCST90092928
rs526748	10	60845884	T	G	0.554382	0.0252409	0.00408852	0.000314783	36.2134	6.69993e-10	ebi-a-GCST90092928
rs534417	1	53194961	G	A	0.875008	0.0388228	0.00612967	0.000329684	37.9281	2.39999e-10	ebi-a-GCST90092928
rs56001710	7	16919052	T	A	0.58059	-0.0268641	0.00425024	0.000351466	40.4349	2.59998e-10	ebi-a-GCST90092928
rs59347135	8	119388528	G	C	0.045817	0.054918	0.00999612	0.000263705	30.3356	3.89996e-08	ebi-a-GCST90092928
rs60960031	2	55807370	A	G	0.40287	-0.0261665	0.00415102	0.000329424	37.8982	2.90001e-10	ebi-a-GCST90092928
rs62090276	17	59164245	T	C	0.146969	-0.027107	0.00574438	0.00018424	21.1926	2.39999e-06	ebi-a-GCST90092928
rs62183700	2	20760021	C	G	0.328612	0.0199909	0.00435313	0.00017634	20.2838	4.39997e-06	ebi-a-GCST90092928
rs62222988	21	5589112	C	T	0.373894	0.0224566	0.00421664	0.00023611	27.1605	1e-07	ebi-a-GCST90092928
rs632057	6	29320013	G	T	0.627772	-0.0313916	0.00420479	0.000460541	52.9893	8.30042e-14	ebi-a-GCST90092928
rs633695	15	53055311	G	A	0.292334	0.0561391	0.00448995	0.00130397	150.161	7.19946e-36	ebi-a-GCST90092928
rs641154	1	132218196	T	C	0.493348	0.0205528	0.00407054	0.000211171	24.2911	4.39997e-07	ebi-a-GCST90092928
rs6486121	11	101627925	T	C	0.639067	0.0193865	0.00423245	0.000173381	19.9433	4.60002e-06	ebi-a-GCST90092928
rs67981690	12	17287269	G	A	0.129099	0.0352695	0.0060985	0.000279718	32.1782	7.29995e-09	ebi-a-GCST90092928
rs6905288	6	100239319	A	G	0.568514	0.0225611	0.00409377	0.000249723	28.7268	3.59998e-08	ebi-a-GCST90092928
rs6938550	6	38287555	A	G	0.914146	-0.0416299	0.00725594	0.00027203	31.2936	9.59997e-09	ebi-a-GCST90092928
rs7038652	9	5257647	A	G	0.065026	-0.0411007	0.00857532	0.000205407	23.6279	1.6e-06	ebi-a-GCST90092928
rs7140110	13	119094545	C	T	0.299398	0.0308525	0.00444456	0.000399329	45.9436	3.90032e-12	ebi-a-GCST90092928
rs71640850	1	52576068	A	T	0.160341	0.0263624	0.0056266	0.000187132	21.5253	2.80001e-06	ebi-a-GCST90092928
rs72555385	7	66078129	G	A	0.049314	0.0608942	0.00944248	0.000347688	40.0001	1.09999e-10	ebi-a-GCST90092928
rs72784652	5	104318966	T	G	0.061243	-0.040788	0.00854665	0.000191295	22.0043	1.79999e-06	ebi-a-GCST90092928
rs72997616	11	81166740	A	C	0.094062	-0.0324711	0.00700038	0.000179695	20.6698	3.50002e-06	ebi-a-GCST90092928
rs73022312	6	17681410	G	A	0.010967	0.0956158	0.0198708	0.00019833	22.8136	1.5e-06	ebi-a-GCST90092928
rs7323466	13	1618363	C	T	0.650593	-0.0217504	0.00428665	0.000215083	24.7411	3.89996e-07	ebi-a-GCST90092928
rs739320	19	55493350	C	T	0.606658	-0.0278563	0.00425974	0.000370332	42.6062	6.20012e-11	ebi-a-GCST90092928
rs7402939	15	46180184	C	T	0.623528	0.0225665	0.00424382	0.000239082	27.5025	1.09999e-07	ebi-a-GCST90092928
rs7679	20	7223848	C	T	0.186416	0.0367199	0.00523526	0.000408996	47.0562	2.29985e-12	ebi-a-GCST90092928
rs76895963	12	71170702	G	T	0.020559	-0.0905878	0.0158259	0.000330483	38.0201	1e-08	ebi-a-GCST90092928
rs78096412	2	227100698	G	T	0.110438	-0.0316911	0.00659173	0.000197333	22.6989	1.5e-06	ebi-a-GCST90092928
rs78877131	2	10120609	C	G	0.04775	0.0438081	0.00951975	0.000174527	20.0752	4.20001e-06	ebi-a-GCST90092928
rs7894497	10	11052928	A	T	0.47955	0.0193758	0.00410598	0.000187397	21.5558	2.39999e-06	ebi-a-GCST90092928
rs79287178	3	185342723	A	G	0.031106	0.0570025	0.0123355	0.000195857	22.5291	3.79997e-06	ebi-a-GCST90092928
rs7973253	12	101132753	G	A	0.367262	0.0262014	0.00422845	0.000319065	36.7061	5.80003e-10	ebi-a-GCST90092928
rs7979473	12	111508109	G	A	0.612985	-0.0229484	0.00421245	0.000249869	28.7436	5.1e-08	ebi-a-GCST90092928
rs8107974	19	139911944	T	A	0.075532	-0.11801	0.00771236	0.00194487	224.108	7.50067e-53	ebi-a-GCST90092928
rs8175519	8	66383817	A	G	0.154395	-0.0343279	0.00723176	0.000307698	35.3981	2.1e-06	ebi-a-GCST90092928
rs820503	9	61670731	A	C	0.137775	0.0271167	0.00591718	0.000174701	20.0951	4.60002e-06	ebi-a-GCST90092928
rs857152	1	177787845	T	C	0.115311	0.0297029	0.00642428	0.000180007	20.7056	3.79997e-06	ebi-a-GCST90092928
rs883863	11	234661209	A	G	0.307989	0.0218734	0.00443948	0.000203944	23.4596	8.30004e-07	ebi-a-GCST90092928
rs9616847	22	75630274	T	A	0.388308	0.0215238	0.00419524	0.000220078	25.3159	2.90001e-07	ebi-a-GCST90092928
rs964184	11	34661066	C	G	0.867233	-0.205217	0.00599383	0.00969801	1126.25	1e-200	ebi-a-GCST90092928
rs9910747	17	116314563	C	A	0.062203	0.0465726	0.00842915	0.000253053	29.11	3.29997e-08	ebi-a-GCST90092928
rs9968117	3	12632903	T	C	0.120928	-0.0309499	0.00623552	0.000203657	23.4266	6.90001e-07	ebi-a-GCST90092928
rs10403432	19	122004596	T	C	0.357457	0.0193553	0.00415944	0.00017209	19.7948	3.29997e-06	ebi-a-GCST90092929
rs10455872	6	15750344	G	A	0.078987	-0.129439	0.00732739	0.00243771	281.036	7.8001e-70	ebi-a-GCST90092929
rs10472290	5	157734675	T	G	0.198791	-0.0232984	0.00497437	0.000172912	19.8893	2.80001e-06	ebi-a-GCST90092929
rs10864726	1	50862183	T	C	0.60548	-0.0484959	0.00404662	0.00112359	129.365	4.30031e-33	ebi-a-GCST90092929
rs11039017	11	147309666	G	A	0.134341	-0.0291108	0.00580228	0.000197103	22.6725	5.19996e-07	ebi-a-GCST90092929
rs11172134	12	130381246	A	T	0.201026	-0.0296263	0.00493892	0.000281948	32.4349	2e-09	ebi-a-GCST90092929
rs11207994	1	160769423	T	C	0.350968	-0.0554569	0.00414303	0.00140112	161.363	7.29962e-41	ebi-a-GCST90092929
rs112201728	6	39148170	T	C	0.06965	0.0362449	0.00777038	0.000170252	19.5833	3.09999e-06	ebi-a-GCST90092929
rs11235	3	242272388	C	T	0.455563	0.0236933	0.00396561	0.000278469	32.0346	2.30001e-09	ebi-a-GCST90092929
rs1128249	2	157928196	T	G	0.39204	-0.0365782	0.00404952	0.000637793	73.3969	1.69981e-19	ebi-a-GCST90092929
rs113629126	5	136918828	T	C	0.030516	0.0551799	0.0115887	0.000180161	20.7233	1.89998e-06	ebi-a-GCST90092929
rs11644601	16	211988281	C	T	0.296674	-0.0706378	0.00434554	0.00208229	239.975	1.99986e-59	ebi-a-GCST90092929
rs116611207	4	76472560	C	T	0.104572	0.0300205	0.00648428	0.000168776	19.4136	3.69999e-06	ebi-a-GCST90092929
rs116843064	19	112007756	A	G	0.01986	-0.2204	0.0141877	0.00189113	217.903	1.99986e-54	ebi-a-GCST90092929
rs117614430	12	130743618	G	A	0.00885	-0.106242	0.0217683	0.000198018	22.7778	1.09999e-06	ebi-a-GCST90092929
rs118166886	10	21392819	A	G	0.037708	0.0508677	0.0104924	0.000187782	21.6001	1.2e-06	ebi-a-GCST90092929
rs11940694	4	30749090	G	A	0.605096	0.0232844	0.0040727	0.000259105	29.8064	1.09999e-08	ebi-a-GCST90092929
rs12212146	6	32956492	C	T	0.07432	0.0585156	0.00773937	0.000471129	54.2082	4.00037e-14	ebi-a-GCST90092929
rs12419462	11	78776597	A	G	0.228758	0.025577	0.00470132	0.000230832	26.5532	5.30005e-08	ebi-a-GCST90092929
rs1260326	2	44324730	C	T	0.604008	-0.0880817	0.00403978	0.00371134	428.416	2.0989e-105	ebi-a-GCST90092929
rs1261777	10	42475703	C	T	0.533338	0.0183905	0.00396136	0.000168353	19.3649	3.40001e-06	ebi-a-GCST90092929
rs12702029	7	32506143	C	T	0.449233	0.0189006	0.0039873	0.000176775	20.3338	2.1e-06	ebi-a-GCST90092929
rs1288124	3	43058096	T	C	0.513655	-0.0194458	0.00408622	0.000188929	21.732	1.89998e-06	ebi-a-GCST90092929
rs13107325	4	34842521	T	C	0.074274	0.0432974	0.00753796	0.000257794	29.6555	9.29994e-09	ebi-a-GCST90092929
rs13108218	4	7238771	G	A	0.615408	-0.0305164	0.00409307	0.000440819	50.7191	8.9002e-14	ebi-a-GCST90092929
rs1365297	1	99263801	G	A	0.184215	-0.0284374	0.00510367	0.000243058	27.96	2.5e-08	ebi-a-GCST90092929
rs139110024	16	45700384	T	G	0.038881	0.0688616	0.0111867	0.000354404	40.7731	7.49998e-10	ebi-a-GCST90092929
rs1408	4	73357407	A	G	0.5793	0.0277559	0.00401263	0.000375506	43.2016	4.60045e-12	ebi-a-GCST90092929
rs142385484	19	15954692	T	C	0.147429	-0.0287984	0.00564738	0.000208488	23.9823	3.40001e-07	ebi-a-GCST90092929
rs145706381	21	19379549	A	G	0.025596	0.0645645	0.0133072	0.000207936	23.9188	1.2e-06	ebi-a-GCST90092929
rs1495741	8	33125804	A	G	0.779155	-0.0373348	0.00475828	0.000479699	55.1948	4.30031e-15	ebi-a-GCST90092929
rs150564454	8	69575238	A	G	0.011473	-0.120943	0.0192919	0.000331785	38.17	3.59998e-10	ebi-a-GCST90092929
rs150844304	15	24145675	C	A	0.025675	0.125859	0.0125196	0.000792525	91.2174	8.9002e-24	ebi-a-GCST90092929
rs174528	11	126445630	C	T	0.377233	0.17929	0.00407017	0.0151035	1763.63	1e-200	ebi-a-GCST90092929
rs17580	14	104678350	A	T	0.047867	0.0509775	0.00926817	0.000236876	27.2486	3.79997e-08	ebi-a-GCST90092929
rs17672352	10	52249665	T	C	0.181816	0.024538	0.0051241	0.00017914	20.6058	1.7e-06	ebi-a-GCST90092929
rs1801689	17	94097287	C	A	0.03052	-0.0714073	0.0115046	0.000301744	34.7128	5.39995e-10	ebi-a-GCST90092929
rs182050989	1	120056416	T	C	0.02815	0.0842132	0.0119681	0.000388032	44.6434	1.99986e-12	ebi-a-GCST90092929
rs182549	2	102675350	T	C	0.738671	0.0211562	0.0044698	0.0001728	19.8765	2.19999e-06	ebi-a-GCST90092929
rs2070634	3	227614005	G	T	0.514284	0.0200399	0.00397619	0.000200635	23.0788	4.70002e-07	ebi-a-GCST90092929
rs2070971	7	27021913	T	G	0.137117	0.0288866	0.00576645	0.000197454	22.7129	5.49997e-07	ebi-a-GCST90092929
rs2091378	2	18676265	G	C	0.374803	-0.0189209	0.0040851	0.000167777	19.2986	3.59998e-06	ebi-a-GCST90092929
rs2229738	11	153838368	T	C	0.066014	0.0783198	0.00792238	0.000756397	87.056	4.79954e-23	ebi-a-GCST90092929
rs2304128	19	170611490	T	G	0.079929	-0.045341	0.00737952	0.000302369	34.7848	8e-10	ebi-a-GCST90092929
rs2329381	9	31091197	A	G	0.198572	0.0239606	0.00500728	0.000182729	21.0188	1.7e-06	ebi-a-GCST90092929
rs244418	16	166517538	A	G	0.410776	-0.0209181	0.00403098	0.000211817	24.3653	2.1e-07	ebi-a-GCST90092929
rs2642438	1	27730940	G	A	0.703828	-0.0316508	0.00433057	0.000417648	48.052	2.70023e-13	ebi-a-GCST90092929
rs2668899	11	136972187	G	A	0.298947	0.033169	0.00431294	0.000461147	53.0592	1.50003e-14	ebi-a-GCST90092929
rs2680888	15	26370833	A	C	0.871752	0.0300154	0.00592211	0.000201447	23.1723	4e-07	ebi-a-GCST90092929
rs2803619	10	43806609	C	G	0.724385	0.0270958	0.00442396	0.000293161	33.7252	9.09997e-10	ebi-a-GCST90092929
rs283814	19	170010985	G	A	0.922413	0.0538255	0.00737802	0.000414687	47.7113	2.99985e-13	ebi-a-GCST90092929
rs28601761	8	88238448	G	C	0.420103	-0.0588524	0.00404971	0.00168758	194.41	7.50067e-48	ebi-a-GCST90092929
rs2925979	16	90406998	C	T	0.698985	-0.0295931	0.00431041	0.000368525	42.3982	6.59933e-12	ebi-a-GCST90092929
rs2943557	8	4118111	A	G	0.192816	0.0231366	0.00500351	0.000166627	19.1663	3.79997e-06	ebi-a-GCST90092929
rs2972140	2	57843711	C	T	0.650628	0.0371855	0.00413706	0.000628634	72.3422	2.49977e-19	ebi-a-GCST90092929
rs34447805	2	2121118	A	T	0.324335	0.0206769	0.00423299	0.000187381	21.554	1e-06	ebi-a-GCST90092929
rs35163364	7	79749353	T	C	0.432061	-0.0238538	0.0040061	0.000279249	32.1243	2.59998e-09	ebi-a-GCST90092929
rs3812316	7	31587793	G	C	0.129276	-0.111095	0.00589053	0.00277855	320.44	2.39994e-79	ebi-a-GCST90092929
rs3860846	8	69827012	T	C	0.275985	0.0222928	0.00446945	0.000198606	22.8454	6.1e-07	ebi-a-GCST90092929
rs3936511	5	102703451	G	A	0.19241	0.0449475	0.0050167	0.000627855	72.2525	3.29989e-19	ebi-a-GCST90092929
rs4471699	16	23751151	T	G	0.491309	0.019079	0.00396988	0.000181949	20.929	1.5e-06	ebi-a-GCST90092929
rs4566332	2	50735947	T	G	0.526841	0.0191151	0.0039687	0.000182167	20.9541	1.5e-06	ebi-a-GCST90092929
rs4704834	5	43591955	G	A	0.644043	0.0282772	0.004127	0.000366619	42.1789	7.29962e-12	ebi-a-GCST90092929
rs4728570	7	64331462	A	G	0.553852	0.018859	0.00401465	0.000175768	20.2179	2.59998e-06	ebi-a-GCST90092929
rs4731755	7	24449049	G	C	0.955647	0.0449093	0.00963891	0.000170971	19.6661	3.2e-06	ebi-a-GCST90092929
rs4789182	17	19440538	A	G	0.729507	0.0227309	0.00444779	0.000203915	23.4562	3.2e-07	ebi-a-GCST90092929
rs4794035	17	15832567	T	C	0.544313	-0.0187191	0.00399056	0.000173826	19.9945	2.69998e-06	ebi-a-GCST90092929
rs4963506	11	134346315	A	G	0.19572	0.0321488	0.00498336	0.000325388	37.4338	1.09999e-10	ebi-a-GCST90092929
rs4969179	17	62712053	G	T	0.603903	-0.0206184	0.00405422	0.00020338	23.3947	3.69999e-07	ebi-a-GCST90092929
rs5020545	4	18234588	T	C	0.44696	0.0184444	0.00399246	0.000168184	19.3454	3.79997e-06	ebi-a-GCST90092929
rs55964643	6	68218336	A	G	0.503244	0.0218016	0.0040593	0.000237645	27.3371	7.79992e-08	ebi-a-GCST90092929
rs56001710	7	96128875	T	A	0.58059	-0.028236	0.00413256	0.00038828	44.6718	8.30042e-12	ebi-a-GCST90092929
rs56257534	4	16505908	T	C	0.239661	-0.028794	0.00463599	0.000302161	34.7608	5.30005e-10	ebi-a-GCST90092929
rs563296	10	109258284	A	G	0.557519	0.0243088	0.00397826	0.000291549	33.5396	9.90011e-10	ebi-a-GCST90092929
rs57192995	19	128134605	C	G	0.056282	-0.0521142	0.00859533	0.000288505	33.1894	1.29999e-09	ebi-a-GCST90092929
rs5746638	22	50371432	T	C	0.284934	-0.0295886	0.00445313	0.000356754	41.0435	2.99985e-11	ebi-a-GCST90092929
rs59640213	17	53276301	A	G	0.249187	0.0212674	0.00464494	0.000169245	19.4675	4.70002e-06	ebi-a-GCST90092929
rs60069508	1	39675610	C	G	0.232679	0.0332822	0.00468662	0.000395538	45.5073	1.20005e-12	ebi-a-GCST90092929
rs603424	10	138732579	A	G	0.17386	-0.0489882	0.00520289	0.000689392	79.3389	4.70002e-21	ebi-a-GCST90092929
rs61838776	1	176739110	A	C	0.161098	0.0284233	0.00538875	0.000218364	25.1186	1.29999e-07	ebi-a-GCST90092929
rs62380760	5	12389313	A	G	0.096495	0.0315408	0.0067306	0.000173465	19.9529	2.80001e-06	ebi-a-GCST90092929
rs632057	6	33343118	G	T	0.627772	-0.0281093	0.00408932	0.000369267	42.4837	6.20012e-12	ebi-a-GCST90092929
rs6606731	12	24955183	A	T	0.190943	0.024572	0.00502142	0.000186549	21.4583	9.90011e-07	ebi-a-GCST90092929
rs6660621	1	65349756	C	T	0.483703	0.0185313	0.00395532	0.000171522	19.7295	2.80001e-06	ebi-a-GCST90092929
rs676210	2	92577031	A	G	0.205781	-0.0750024	0.00487347	0.00183876	211.858	1.9002e-53	ebi-a-GCST90092929
rs67981690	12	52658962	G	A	0.129099	0.0369237	0.00592957	0.000306572	35.2684	4.79999e-10	ebi-a-GCST90092929
rs6860069	5	155670175	T	C	0.296813	0.0226763	0.00434409	0.000214649	24.6912	1.79999e-07	ebi-a-GCST90092929
rs6938550	6	42600074	A	G	0.914146	-0.0376532	0.00705668	0.000222541	25.5992	9.49992e-08	ebi-a-GCST90092929
rs7038652	9	21806832	A	G	0.065026	-0.0392843	0.00833851	0.000187653	21.5852	2.5e-06	ebi-a-GCST90092929
rs7133378	12	74273165	A	G	0.319803	-0.0193864	0.00424175	0.000163509	18.8076	4.90004e-06	ebi-a-GCST90092929
rs7140110	13	47448172	C	T	0.299398	0.0239699	0.0043214	0.000241036	27.7273	2.90001e-08	ebi-a-GCST90092929
rs72555385	7	1015469	G	A	0.049314	0.0645712	0.00918104	0.000390944	44.9785	1.99986e-12	ebi-a-GCST90092929
rs73022312	6	72117102	G	A	0.010967	0.0884507	0.0193251	0.000169719	19.522	4.70002e-06	ebi-a-GCST90092929
rs73473492	15	2149864	A	G	0.012639	0.0860988	0.0177967	0.000185018	21.2821	1.29999e-06	ebi-a-GCST90092929
rs7402939	15	128738544	C	T	0.623528	0.0214036	0.00412823	0.000215076	24.7404	2.19999e-07	ebi-a-GCST90092929
rs744103	6	96937680	A	T	0.685344	0.0197907	0.00427883	0.000168926	19.4308	3.69999e-06	ebi-a-GCST90092929
rs7679	20	63449680	C	T	0.186416	0.0569608	0.00509203	0.000984165	113.296	4.79954e-29	ebi-a-GCST90092929
rs7704383	5	107695882	T	C	0.568885	0.0232397	0.00399816	0.000264916	30.475	6.19998e-09	ebi-a-GCST90092929
rs771203	1	54676763	A	G	0.857433	0.026706	0.00566536	0.000174368	20.0569	2.39999e-06	ebi-a-GCST90092929
rs7767830	6	16594849	C	T	0.025739	-0.0589763	0.0125235	0.000174442	20.0654	2.5e-06	ebi-a-GCST90092929
rs7772305	6	47753370	G	A	0.257649	0.0270665	0.00450704	0.000280241	32.2385	1.89998e-09	ebi-a-GCST90092929
rs78058190	2	54222571	A	G	0.050111	0.0729115	0.0102316	0.00050609	58.2329	1e-12	ebi-a-GCST90092929
rs79153732	8	163641173	T	C	0.017528	0.0933172	0.0151132	0.00029992	34.503	6.59994e-10	ebi-a-GCST90092929
rs7924036	10	40374386	T	G	0.504218	-0.0453884	0.00395433	0.00102998	118.576	1.69981e-30	ebi-a-GCST90092929
rs79791375	10	27021913	A	G	0.032657	0.0609976	0.0115437	0.000235078	27.0418	1.29999e-07	ebi-a-GCST90092929
rs821840	16	116314563	G	A	0.324563	-0.0364907	0.00422885	0.000583819	67.1819	6.20012e-18	ebi-a-GCST90092929
rs883863	11	160130110	A	G	0.307989	0.0223386	0.00430882	0.000212711	24.4683	2.19999e-07	ebi-a-GCST90092929
rs9482772	6	90406998	C	T	0.449223	0.0190749	0.00399019	0.00018005	20.7105	1.7e-06	ebi-a-GCST90092929
rs964184	11	169933741	C	G	0.867233	-0.191265	0.00581742	0.00842417	977.061	1e-200	ebi-a-GCST90092929
rs9680376	21	101132753	A	G	0.533398	0.0192806	0.00401396	0.000185041	21.2848	1.6e-06	ebi-a-GCST90092929
rs9749209	19	136972187	G	A	0.640712	-0.0231469	0.00422312	0.000246673	28.3758	4.20001e-08	ebi-a-GCST90092929
rs9910747	17	157928196	C	A	0.062203	0.045315	0.00819683	0.000239571	27.5587	3.2e-08	ebi-a-GCST90092929
rs998584	6	42339634	A	C	0.482288	0.0274841	0.00395781	0.000377214	43.3982	3.80014e-12	ebi-a-GCST90092929
rs1002687	1	28951014	A	G	0.644739	0.0917563	0.0042098	0.00385685	445.279	2.5004e-105	ebi-a-GCST90092933
rs1081105	19	81184341	C	A	0.027622	0.118624	0.0123232	0.000755902	86.999	6.20012e-22	ebi-a-GCST90092933
rs111278137	19	27730940	A	G	0.021615	-0.0787637	0.0143417	0.00026239	30.1843	4e-08	ebi-a-GCST90092933
rs11239569	10	211540507	A	C	0.249172	0.0298401	0.00468365	0.000333173	38.3297	1.89998e-10	ebi-a-GCST90092933
rs11258382	10	149992890	T	C	0.262496	-0.0210682	0.00461236	0.000171859	19.7682	4.90004e-06	ebi-a-GCST90092933
rs112875651	8	179295532	A	G	0.392337	-0.0635591	0.00418539	0.00192623	221.955	4.40048e-52	ebi-a-GCST90092933
rs117488242	10	17287269	G	A	0.131672	-0.0355756	0.00624596	0.000289409	33.2934	1.2e-08	ebi-a-GCST90092933
rs11789603	9	25469844	T	C	0.108847	0.0483698	0.00648531	0.000453887	52.2234	8.80035e-14	ebi-a-GCST90092933
rs11854242	15	10639543	T	C	0.275085	-0.0386246	0.00454133	0.000594993	68.4685	1.80011e-17	ebi-a-GCST90092933
rs12472790	2	24145675	A	G	0.495701	0.0204417	0.00403738	0.000208916	24.0316	4.09996e-07	ebi-a-GCST90092933
rs1260326	2	126810140	C	T	0.604008	-0.064724	0.00411907	0.00200396	230.931	1.20005e-55	ebi-a-GCST90092933
rs13108218	4	111609174	G	A	0.615408	-0.035128	0.00417284	0.000584118	67.2163	3.80014e-17	ebi-a-GCST90092933
rs13278097	8	57843711	T	C	0.288915	0.0212957	0.00444586	0.00018634	21.4342	1.7e-06	ebi-a-GCST90092933
rs1408579	10	15344407	T	C	0.494595	0.0193369	0.00402108	0.000186936	21.5028	1.5e-06	ebi-a-GCST90092933
rs142158911	19	46719105	A	G	0.116703	-0.0937617	0.00631307	0.00181247	208.823	6.79986e-50	ebi-a-GCST90092933
rs148140473	14	96937680	T	C	0.028144	-0.0609572	0.0126246	0.000203267	23.3817	1.40001e-06	ebi-a-GCST90092933
rs17428785	7	62712053	T	C	0.040441	-0.0477084	0.0102443	0.00017665	20.3194	3.2e-06	ebi-a-GCST90092933
rs1800961	20	53454789	T	C	0.030194	-0.0748822	0.0117724	0.000328392	37.7795	2e-10	ebi-a-GCST90092933
rs1883711	20	72347501	C	G	0.031197	0.0905557	0.0118431	0.00049569	57.0356	2.09991e-14	ebi-a-GCST90092933
rs1895233	5	3457606	T	G	0.544806	0.0186339	0.00406008	0.000172217	19.8094	4.39997e-06	ebi-a-GCST90092933
rs2066714	9	47448172	C	T	0.128928	0.0274326	0.00599047	0.000169031	19.4428	4.70002e-06	ebi-a-GCST90092933
rs2126259	8	73357407	C	T	0.899179	0.0829891	0.00669742	0.00124873	143.791	2.90001e-35	ebi-a-GCST90092933
rs261290	15	68035879	C	T	0.654648	-0.0965237	0.00424783	0.00421277	486.544	2.6977e-114	ebi-a-GCST90092933
rs2721961	8	122991478	G	T	0.280836	-0.0274809	0.00449395	0.000305051	35.0934	9.69996e-10	ebi-a-GCST90092933
rs2740488	9	78776597	C	A	0.265318	-0.0496352	0.00457594	0.000960452	110.564	2.09991e-27	ebi-a-GCST90092933
rs2828494	21	96919620	A	G	0.069589	-0.0373534	0.00795765	0.000180678	20.7828	2.69998e-06	ebi-a-GCST90092933
rs28432783	12	7223848	C	T	0.607182	-0.0197361	0.00414097	0.000185807	21.3729	1.89998e-06	ebi-a-GCST90092933
rs335321	4	79925400	A	G	0.733238	-0.0224432	0.00456269	0.000197046	22.666	8.70001e-07	ebi-a-GCST90092933
rs34101748	3	128134605	A	G	0.046356	-0.0490447	0.009938	0.00021267	24.4635	8e-07	ebi-a-GCST90092933
rs34121855	7	11052928	G	T	0.203759	-0.049983	0.0050222	0.000810655	93.3058	2.49977e-23	ebi-a-GCST90092933
rs35472563	2	9926967	G	A	0.021493	0.0670214	0.0140918	0.000188937	21.733	2e-06	ebi-a-GCST90092933
rs3764261	16	39675610	A	C	0.324448	0.0616184	0.00430576	0.00166439	191.734	1.9002e-46	ebi-a-GCST90092933
rs3770586	2	33097423	T	C	0.48398	-0.0229768	0.00404862	0.000263696	30.3346	1.40001e-08	ebi-a-GCST90092933
rs3817335	11	15825195	A	T	0.35055	-0.027965	0.00421165	0.000356086	40.9667	3.10027e-11	ebi-a-GCST90092933
rs4008004	9	50862183	A	C	0.221833	0.0334374	0.00487192	0.000386006	44.4101	6.70039e-12	ebi-a-GCST90092933
rs4299376	2	61670731	T	G	0.676282	-0.0356946	0.00431655	0.000557866	64.1937	1.29987e-16	ebi-a-GCST90092933
rs460014	21	160769423	A	G	0.270771	-0.0215608	0.00459702	0.00018358	21.1167	2.69998e-06	ebi-a-GCST90092933
rs4672880	2	16596140	C	T	0.081922	0.0352175	0.00730264	0.000186564	21.4599	1.40001e-06	ebi-a-GCST90092933
rs4704210	5	4118111	C	G	0.374206	0.0463297	0.00416513	0.00100529	115.731	9.70063e-29	ebi-a-GCST90092933
rs4713841	6	39914030	C	T	0.187156	0.0265371	0.00516364	0.000214263	24.6469	2.80001e-07	ebi-a-GCST90092933
rs4766602	12	1618363	C	T	0.415428	0.0203679	0.00417261	0.000201491	23.1774	1.09999e-06	ebi-a-GCST90092933
rs4860948	4	32308275	A	T	0.244351	0.0285942	0.00470392	0.00030194	34.7354	1.2e-09	ebi-a-GCST90092933
rs494606	11	157734675	G	T	0.050441	0.049311	0.00919563	0.000232929	26.7945	8.19993e-08	ebi-a-GCST90092933
rs496654	1	103188709	C	A	0.517238	0.0302882	0.00403175	0.000458142	52.7133	5.79963e-14	ebi-a-GCST90092933
rs506023	10	101627925	C	T	0.231673	0.0222216	0.00480061	0.000175793	20.2208	3.69999e-06	ebi-a-GCST90092933
rs534417	1	111903832	G	A	0.875008	0.0391707	0.00607383	0.000335619	38.6112	1.09999e-10	ebi-a-GCST90092933
rs56041755	19	148674797	T	C	0.063538	0.0444876	0.00826079	0.000235522	27.0928	7.19996e-08	ebi-a-GCST90092933
rs56322906	19	58376992	A	G	0.035155	-0.101934	0.0109515	0.000704876	81.1222	1.29987e-20	ebi-a-GCST90092933
rs58542926	19	111508109	T	C	0.074379	-0.1284	0.00768267	0.00227009	261.668	1.10002e-62	ebi-a-GCST90092933
rs6018497	20	109258284	C	A	0.784019	0.0226883	0.00489371	0.000174332	20.0527	3.50002e-06	ebi-a-GCST90092933
rs633695	15	66078129	G	A	0.292334	0.0730669	0.00444717	0.00220892	254.601	1.20005e-60	ebi-a-GCST90092933
rs6471717	8	92577031	A	G	0.663076	-0.0295948	0.00427438	0.000391342	45.0243	4.40048e-12	ebi-a-GCST90092933
rs6547409	2	63752159	T	C	0.051259	-0.0808582	0.00924119	0.00063591	73.18	2.09991e-18	ebi-a-GCST90092933
rs6602911	13	72117102	T	C	0.360074	0.0262676	0.00419748	0.000317975	36.5806	3.89996e-10	ebi-a-GCST90092933
rs672889	2	176739110	G	T	0.860074	0.0758525	0.00580072	0.00138485	159.487	4.49987e-39	ebi-a-GCST90092933
rs6762369	3	77594550	T	C	0.647635	0.0202102	0.00423196	0.000186421	21.4435	1.79999e-06	ebi-a-GCST90092933
rs6882345	5	43806609	A	G	0.63285	0.0441725	0.00417626	0.000906731	104.374	3.80014e-26	ebi-a-GCST90092933
rs6934962	6	4703360	T	C	0.400473	0.0232763	0.00410941	0.00026016	29.9277	1.5e-08	ebi-a-GCST90092933
rs6938647	6	139911944	C	A	0.782332	-0.0478033	0.00494492	0.000778272	89.5757	4.19952e-22	ebi-a-GCST90092933
rs7139079	12	126507389	A	G	0.592509	-0.0292329	0.00411236	0.000412655	47.4774	1.20005e-12	ebi-a-GCST90092933
rs7144265	14	96091058	T	C	0.121145	0.0287279	0.00623191	0.000175736	20.2142	4e-06	ebi-a-GCST90092933
rs72997616	11	89920497	A	C	0.094062	-0.0527256	0.00693794	0.00047379	54.5145	2.99985e-14	ebi-a-GCST90092933
rs73130305	3	34842521	T	C	0.219284	-0.0230456	0.00487345	0.000181847	20.9173	2.30001e-06	ebi-a-GCST90092933
rs740516	17	74273165	G	C	0.151132	-0.0313763	0.00565493	0.000252598	29.0576	2.90001e-08	ebi-a-GCST90092933
rs74747585	19	130743618	C	T	0.025172	-0.0737645	0.0132168	0.000267036	30.719	2.39999e-08	ebi-a-GCST90092933
rs76116020	16	66383817	G	A	0.043763	-0.0570097	0.00986958	0.00027202	31.2924	7.59994e-09	ebi-a-GCST90092933
rs77960347	18	120056416	G	A	0.013234	0.272485	0.0176065	0.00193919	223.452	5.00035e-54	ebi-a-GCST90092933
rs7816447	8	52249665	C	T	0.100847	-0.0325503	0.00668277	0.000192148	22.1025	1.09999e-06	ebi-a-GCST90092933
rs869412	7	55493350	C	T	0.226849	-0.0224119	0.00482619	0.000176193	20.2668	3.40001e-06	ebi-a-GCST90092933
rs870526	2	15832567	T	C	0.521425	-0.0320783	0.00403664	0.000513564	59.0933	1.9002e-15	ebi-a-GCST90092933
rs9273453	6	113035152	G	C	0.127083	-0.0428333	0.00646808	0.000407055	46.8329	3.50026e-11	ebi-a-GCST90092933
rs9295128	6	12626516	T	G	0.016832	-0.19728	0.0159431	0.00128813	148.334	3.59998e-35	ebi-a-GCST90092933
rs9304381	18	32679732	T	C	0.818428	0.0700213	0.0052323	0.0014572	167.832	7.70016e-41	ebi-a-GCST90092933
rs9343614	6	158759642	G	A	0.222193	0.0242789	0.00485577	0.000203747	23.4368	5.69994e-07	ebi-a-GCST90092933
rs9564985	13	22820504	A	G	0.175931	-0.0249351	0.00531455	0.000180284	20.7375	2.69998e-06	ebi-a-GCST90092933
rs9616847	22	1281064	T	A	0.388308	0.0235066	0.00415553	0.000262494	30.1963	1.5e-08	ebi-a-GCST90092933
rs964184	11	43591955	C	G	0.867233	-0.138873	0.00594037	0.00444111	513.033	7.1945e-121	ebi-a-GCST90092933
rs10048117	16	55807370	G	A	0.303975	0.0211764	0.0043506	0.000189757	21.8273	1.09999e-06	ebi-a-GCST90092935
rs10455872	6	155665303	G	A	0.078987	0.138305	0.0073371	0.00278309	320.965	2.90001e-79	ebi-a-GCST90092935
rs10472290	5	67081278	T	G	0.198791	0.0239431	0.00497952	0.000182614	21.0055	1.5e-06	ebi-a-GCST90092935
rs10733306	9	107695882	T	C	0.460028	0.0220496	0.00400412	0.000241539	27.7851	3.69999e-08	ebi-a-GCST90092935
rs10750766	11	119094545	A	C	0.7098	-0.0229621	0.00436349	0.000217213	24.9863	1.40001e-07	ebi-a-GCST90092935
rs10773049	12	21392819	C	T	0.393124	0.022457	0.00405767	0.000240637	27.6814	3.09999e-08	ebi-a-GCST90092935
rs111251865	1	112007756	A	G	0.032681	0.0589705	0.0111147	0.000219869	25.2919	1.09999e-07	ebi-a-GCST90092935
rs111283292	12	121432302	A	G	0.069743	-0.0380771	0.00787121	0.000188131	21.6403	1.29999e-06	ebi-a-GCST90092935
rs111351217	17	76136194	A	G	0.052245	-0.0497368	0.00903706	0.000244978	28.1808	3.69999e-08	ebi-a-GCST90092935
rs112036939	15	51755371	T	A	0.030568	0.0543315	0.0114944	0.000174952	20.124	2.30001e-06	ebi-a-GCST90092935
rs11508026	16	119388528	T	C	0.432471	0.027324	0.00401029	0.000366491	42.1641	9.49948e-12	ebi-a-GCST90092935
rs11662649	18	126445630	C	T	0.529351	0.0210238	0.00397312	0.000220239	25.3343	1.2e-07	ebi-a-GCST90092935
rs1168032	1	19379549	G	A	0.64493	-0.0492897	0.0041374	0.00111268	128.107	1e-32	ebi-a-GCST90092935
rs116843064	19	52716084	A	G	0.01986	0.183791	0.0142031	0.00131506	151.439	2.70023e-38	ebi-a-GCST90092935
rs117188729	19	31587793	A	T	0.03129	0.0554171	0.0115398	0.000186173	21.415	1.6e-06	ebi-a-GCST90092935
rs11744527	5	30686226	A	G	0.13445	0.0270546	0.00581725	0.000170359	19.5957	3.29997e-06	ebi-a-GCST90092935
rs1180384	1	21806832	C	T	0.302451	-0.0227172	0.00430675	0.000217756	25.0487	1.29999e-07	ebi-a-GCST90092935
rs118166886	10	32425102	A	G	0.037708	-0.048051	0.0105082	0.000167562	19.2739	4.79999e-06	ebi-a-GCST90092935
rs11976955	7	103698168	G	C	0.314171	-0.0256733	0.00427463	0.000284037	32.6753	1.89998e-09	ebi-a-GCST90092935
rs11998606	8	56861458	T	C	0.402094	-0.0246567	0.00413284	0.000292321	33.6285	2.39999e-09	ebi-a-GCST90092935
rs12037905	1	53194961	T	C	0.418125	-0.0193137	0.00401807	0.000181508	20.8783	1.5e-06	ebi-a-GCST90092935
rs12212146	6	45700384	C	T	0.07432	-0.0567627	0.00774962	0.000443325	51.0077	2.39994e-13	ebi-a-GCST90092935
rs12419462	11	19440538	A	G	0.228758	-0.0285755	0.00471709	0.000288127	33.1459	1.40001e-09	ebi-a-GCST90092935
rs12477054	2	166517538	C	A	0.197773	0.0238315	0.00498358	0.000180218	20.7298	1.7e-06	ebi-a-GCST90092935
rs1260326	2	30956489	C	T	0.604008	0.109743	0.00404504	0.0057612	666.412	4.2954e-162	ebi-a-GCST90092935
rs12880341	14	102703451	C	T	0.158295	-0.025565	0.00545379	0.00017416	20.0329	2.80001e-06	ebi-a-GCST90092935
rs12920967	16	40754324	C	A	0.128228	-0.0304804	0.00592217	0.00020771	23.8928	2.59998e-07	ebi-a-GCST90092935
rs1316753	5	71170702	C	G	0.394862	0.0228093	0.00404888	0.00024863	28.6011	1.79999e-08	ebi-a-GCST90092935
rs13389219	2	50735947	T	C	0.392574	0.038325	0.00405363	0.000700502	80.6184	3.19963e-21	ebi-a-GCST90092935
rs139326882	18	43058096	G	C	0.01803	-0.0714303	0.0153992	0.000180671	20.782	3.50002e-06	ebi-a-GCST90092935
rs139974673	15	16505908	C	T	0.025916	-0.138506	0.0124863	0.000968571	111.499	1.39991e-28	ebi-a-GCST90092935
rs144503444	8	93816400	C	T	0.018247	-0.114846	0.0149332	0.000472558	54.3727	1.50003e-14	ebi-a-GCST90092935
rs146242243	5	155151493	T	C	0.058279	0.0424693	0.00856715	0.000197977	22.773	7.19996e-07	ebi-a-GCST90092935
rs1471251	4	147309666	T	A	0.397122	-0.0264073	0.00406317	0.000333912	38.4147	8.10028e-11	ebi-a-GCST90092935
rs148745802	5	29320013	T	C	0.031017	0.0545932	0.0116495	0.000179153	20.6073	2.80001e-06	ebi-a-GCST90092935
rs149337987	11	234863292	G	A	0.020842	0.0656201	0.0141049	0.00017575	20.2159	3.29997e-06	ebi-a-GCST90092935
rs149512315	4	69106304	A	G	0.06492	-0.0417213	0.00809776	0.000211336	24.31	2.59998e-07	ebi-a-GCST90092935
rs1546224	12	69433714	T	C	0.308641	-0.0236674	0.00429622	0.00023905	27.4987	3.59998e-08	ebi-a-GCST90092935
rs17055001	9	227100698	A	G	0.311805	-0.0205554	0.00427185	0.000181333	20.8581	1.5e-06	ebi-a-GCST90092935
rs17250538	12	88238448	T	C	0.077462	-0.0341749	0.00743112	0.000166923	19.2004	4.20001e-06	ebi-a-GCST90092935
rs1727302	12	53276301	A	G	0.752091	-0.0240937	0.00458634	0.000216471	24.9009	1.5e-07	ebi-a-GCST90092935
rs174528	11	242272388	C	T	0.377233	0.0251335	0.00408383	0.000296805	34.1445	7.49998e-10	ebi-a-GCST90092935
rs1801689	17	26370833	C	A	0.03052	0.0641739	0.0115152	0.000243708	28.0347	2.5e-08	ebi-a-GCST90092935
rs182050989	1	89853598	T	C	0.02815	-0.0720426	0.0119904	0.000283979	32.6686	1.89998e-09	ebi-a-GCST90092935
rs1842891	13	28624294	T	C	0.01522	0.0820441	0.0162837	0.00020178	23.2106	4.70002e-07	ebi-a-GCST90092935
rs1936805	6	24955183	T	C	0.518795	-0.0201636	0.00397148	0.000202998	23.3507	3.79997e-07	ebi-a-GCST90092935
rs2068888	10	68218336	A	G	0.450146	0.0257216	0.0039792	0.000327512	37.6781	1e-10	ebi-a-GCST90092935
rs2070971	7	4654871	T	G	0.137117	-0.031468	0.00577259	0.000234321	26.9547	5e-08	ebi-a-GCST90092935
rs2267373	22	31091197	T	C	0.580691	-0.019372	0.00402797	0.00018275	21.0212	1.5e-06	ebi-a-GCST90092935
rs2281721	1	60845884	T	C	0.612657	0.0267142	0.00406712	0.00033871	38.9668	5.10035e-11	ebi-a-GCST90092935
rs2311738	10	95475937	C	T	0.29067	-0.0206843	0.00437331	0.000176425	20.2935	2.19999e-06	ebi-a-GCST90092935
rs261290	15	75630274	C	T	0.654648	0.0617512	0.00417436	0.00172421	198.637	1.59993e-49	ebi-a-GCST90092935
rs2645490	17	12632903	A	G	0.216395	-0.0231449	0.0048919	0.000181671	20.897	2.19999e-06	ebi-a-GCST90092935
rs2835028	21	5589112	C	A	0.411897	0.0199484	0.00402816	0.000192792	22.1765	7.29995e-07	ebi-a-GCST90092935
rs2843127	1	79749353	G	A	0.545703	0.0195707	0.00397542	0.000189906	21.8445	8.50002e-07	ebi-a-GCST90092935
rs28601761	8	39879517	G	C	0.420103	0.0853476	0.00405652	0.00354911	409.623	2.80027e-98	ebi-a-GCST90092935
rs28752523	6	133094111	T	C	0.193826	-0.0353026	0.00500867	0.000389479	44.8099	1.80011e-12	ebi-a-GCST90092935
rs2925979	16	48671081	C	T	0.698985	0.02269	0.00431624	0.000216648	24.9212	1.5e-07	ebi-a-GCST90092935
rs2943557	8	32956492	A	G	0.192816	-0.0236488	0.00501191	0.000174086	20.0244	2.39999e-06	ebi-a-GCST90092935
rs295268	9	14380828	C	T	0.256162	0.0280531	0.00454438	0.000299906	34.5013	6.69993e-10	ebi-a-GCST90092935
rs2972140	2	30429583	C	T	0.650628	-0.0340375	0.00414245	0.000526703	60.606	2.09991e-16	ebi-a-GCST90092935
rs328	8	5257647	G	C	0.100282	0.137521	0.00657047	0.00341269	393.824	2.80027e-97	ebi-a-GCST90092935
rs34133384	2	82944182	A	G	0.03537	-0.0540455	0.0109387	0.000199317	22.9273	7.79992e-07	ebi-a-GCST90092935
rs34967399	2	39250837	C	T	0.020155	0.067098	0.0140941	0.000177824	20.4544	1.89998e-06	ebi-a-GCST90092935
rs35163364	7	170010985	T	C	0.432061	0.0185308	0.00401036	0.000168525	19.3847	3.79997e-06	ebi-a-GCST90092935
rs35169799	11	122004596	T	C	0.063323	-0.0485534	0.00814674	0.000279654	32.1709	2.5e-09	ebi-a-GCST90092935
rs3789577	1	12389313	A	G	0.091844	0.031765	0.00684187	0.000168321	19.3612	3.40001e-06	ebi-a-GCST90092935
rs3812316	7	53393844	G	C	0.129276	0.0993677	0.0058968	0.00222289	256.216	1e-63	ebi-a-GCST90092935
rs3860846	8	50371432	T	C	0.275985	-0.030052	0.00447696	0.000360919	41.5228	1.9002e-11	ebi-a-GCST90092935
rs3936511	5	203421199	G	A	0.19241	-0.0440075	0.0050219	0.000601869	69.2602	1.9002e-18	ebi-a-GCST90092935
rs403694	21	52658962	T	C	0.539003	-0.0198126	0.00399513	0.000195075	22.4392	7.10003e-07	ebi-a-GCST90092935
rs41284486	13	130381246	A	G	0.111985	0.0320458	0.00640498	0.000204245	23.4943	5.60003e-07	ebi-a-GCST90092935
rs4665710	2	73012042	C	A	0.792573	-0.047267	0.00486875	0.0007346	84.5455	2.80027e-22	ebi-a-GCST90092935
rs4704834	5	128738544	G	A	0.644043	-0.0191477	0.00413127	0.000168103	19.3361	3.59998e-06	ebi-a-GCST90092935
rs488490	15	151415041	A	C	0.852661	0.0606744	0.00565534	0.000924986	106.477	7.50067e-27	ebi-a-GCST90092935
rs4945820	6	61465838	A	G	0.399751	0.019558	0.00404709	0.000183569	21.1154	1.29999e-06	ebi-a-GCST90092935
rs4969144	17	2149864	A	C	0.521082	0.0206866	0.00406116	0.000213587	24.5691	3.50002e-07	ebi-a-GCST90092935
rs499765	19	164107529	G	C	0.338912	0.0255461	0.00422799	0.000292432	33.6413	1.5e-09	ebi-a-GCST90092935
rs56001710	7	76472560	T	A	0.58059	0.0335314	0.00413696	0.000547573	63.0086	5.30029e-16	ebi-a-GCST90092935
rs58489806	19	36046931	T	C	0.086416	0.070387	0.00707508	0.000782272	90.0364	2.60016e-23	ebi-a-GCST90092935
rs6073958	20	42475703	C	T	0.198745	-0.0474619	0.00497167	0.000717443	82.5694	1.29987e-21	ebi-a-GCST90092935
rs6090040	20	54676763	C	A	0.519993	0.0200552	0.00398001	0.000200784	23.096	4.70002e-07	ebi-a-GCST90092935
rs62158434	2	37833751	T	A	0.362797	-0.0198101	0.0041176	0.000181445	20.871	1.5e-06	ebi-a-GCST90092935
rs62222988	21	59435497	C	T	0.373894	-0.0190797	0.00410409	0.000170439	19.6049	3.29997e-06	ebi-a-GCST90092935
rs6604905	1	123065778	A	C	0.507803	-0.0216326	0.00398479	0.000233928	26.9094	5.69994e-08	ebi-a-GCST90092935
rs6658257	1	10974887	G	A	0.602158	-0.0228432	0.00405119	0.000250014	28.7603	1.7e-08	ebi-a-GCST90092935
rs6796333	3	588054	C	T	0.1809	0.02558	0.00513842	0.000193913	22.3055	6.4e-07	ebi-a-GCST90092935
rs6905288	6	47277885	A	G	0.568514	-0.02552	0.00398662	0.000319521	36.7586	1.5e-10	ebi-a-GCST90092935
rs6938550	6	111522000	A	G	0.914146	0.0399771	0.00706603	0.000250858	28.8575	1.5e-08	ebi-a-GCST90092935
rs7140110	13	60734963	C	T	0.299398	-0.0228428	0.00432604	0.000218902	25.1805	1.29999e-07	ebi-a-GCST90092935
rs71417424	2	69575238	A	T	0.029338	0.0541975	0.011715	0.000167297	19.2433	3.69999e-06	ebi-a-GCST90092935
rs71497606	9	97822115	A	G	0.126289	-0.0274996	0.00596111	0.000166885	19.1959	4e-06	ebi-a-GCST90092935
rs72555385	7	42600074	G	A	0.049314	-0.0540068	0.0091908	0.000273485	31.4611	4.20001e-09	ebi-a-GCST90092935
rs73412716	12	183036519	T	G	0.069268	0.0526186	0.0079499	0.000356998	41.0716	3.59998e-11	ebi-a-GCST90092935
rs73667414	8	27021913	C	G	0.018028	-0.0843206	0.0149641	0.000251735	28.9584	1.79999e-08	ebi-a-GCST90092935
rs7402939	15	213087563	C	T	0.623528	-0.023501	0.00413068	0.000259293	29.828	1.29999e-08	ebi-a-GCST90092935
rs76895963	12	163641173	G	T	0.020559	0.0833094	0.0154045	0.000279511	32.1544	6.4e-08	ebi-a-GCST90092935
rs77227545	4	242272388	A	G	0.045	-0.0446978	0.00974083	0.000171719	19.7521	4.49997e-06	ebi-a-GCST90092935
rs77820558	2	55807370	C	T	0.109501	0.029886	0.00640601	0.000174188	20.0361	3.09999e-06	ebi-a-GCST90092935
rs78058190	2	22820504	A	G	0.050111	-0.0667368	0.010245	0.000424001	48.7833	7.29962e-11	ebi-a-GCST90092935
rs78408029	5	100239319	A	G	0.056342	-0.046527	0.00859701	0.00023019	26.4794	6.19998e-08	ebi-a-GCST90092935
rs7924036	10	53276301	T	G	0.504218	0.0206132	0.00396026	0.000212437	24.4367	1.89998e-07	ebi-a-GCST90092935
rs79287178	3	157928196	A	G	0.031106	-0.0578694	0.0120058	0.000201859	23.2197	1.40001e-06	ebi-a-GCST90092935
rs7974833	12	69827012	C	T	0.23382	0.0225243	0.00467504	0.00018178	20.9095	1.5e-06	ebi-a-GCST90092935
rs888190	12	95969445	A	G	0.249254	-0.0210879	0.00459572	0.00016643	19.1436	4.49997e-06	ebi-a-GCST90092935
rs9366770	6	96919620	C	G	0.38793	-0.0209406	0.00407136	0.000208239	23.9538	2.69998e-07	ebi-a-GCST90092935
rs964184	11	25813150	C	G	0.867233	0.136188	0.00583695	0.00427104	493.302	2.0989e-120	ebi-a-GCST90092935
rs9677933	2	31091197	T	C	0.158673	0.0254139	0.00541519	0.000172441	19.8352	2.69998e-06	ebi-a-GCST90092935
rs9908820	17	39250837	G	A	0.729127	-0.0279066	0.00446315	0.000307619	35.3889	4e-10	ebi-a-GCST90092935
rs1002687	1	113035152	A	G	0.644739	0.0966459	0.00418603	0.00427886	494.21	6.1944e-118	ebi-a-GCST90092939
rs10096633	8	122991478	T	C	0.123902	-0.0353479	0.00607439	0.000271262	31.2052	5.89997e-09	ebi-a-GCST90092939
rs102275	11	17287269	C	T	0.349751	-0.0974467	0.00419031	0.0043192	498.888	1.3002e-119	ebi-a-GCST90092939
rs1050541	17	176739110	G	T	0.555242	-0.0206074	0.00416099	0.000209741	24.1265	7.29995e-07	ebi-a-GCST90092939
rs10513688	3	79749353	A	G	0.097536	0.0314999	0.00674691	0.00017468	20.0928	2.99999e-06	ebi-a-GCST90092939
rs1081105	19	60845884	C	A	0.027622	0.118941	0.0122562	0.000759947	87.465	2.90001e-22	ebi-a-GCST90092939
rs11057602	12	5589112	C	T	0.611007	-0.0197969	0.00410333	0.0001863	21.4296	1.40001e-06	ebi-a-GCST90092939
rs11195128	10	53194961	T	C	0.34589	-0.0214171	0.00422906	0.000207558	23.8754	4.09996e-07	ebi-a-GCST90092939
rs11258382	10	33792631	T	C	0.262496	-0.0228228	0.00458714	0.000201676	23.1987	6.49995e-07	ebi-a-GCST90092939
rs112866833	10	48671081	T	C	0.290288	0.0276669	0.00447213	0.0003154	36.2844	6.19998e-10	ebi-a-GCST90092939
rs112875651	8	28624294	A	G	0.392337	-0.0771818	0.00416206	0.00284042	327.595	9.09913e-77	ebi-a-GCST90092939
rs114632083	2	76472560	T	C	0.032049	0.0531636	0.0115799	0.000175358	20.1708	4.39997e-06	ebi-a-GCST90092939
rs11563251	2	119482303	T	C	0.110594	0.0301704	0.0063848	0.00017907	20.5979	2.30001e-06	ebi-a-GCST90092939
rs11595515	10	15832567	C	T	0.297005	-0.0200047	0.00437613	0.000167113	19.2222	4.79999e-06	ebi-a-GCST90092939
rs11650776	17	43591955	A	G	0.750086	0.0213233	0.00463845	0.000170467	19.6081	4.30002e-06	ebi-a-GCST90092939
rs11667604	19	19379549	A	T	0.399175	-0.0189368	0.00410944	0.00017201	19.7856	4.09996e-06	ebi-a-GCST90092939
rs117488242	10	50560058	G	A	0.131672	-0.0395506	0.0062118	0.000357695	41.1518	1.89998e-10	ebi-a-GCST90092939
rs11789603	9	52249665	T	C	0.108847	0.0485333	0.00645014	0.00045696	52.5772	5.30029e-14	ebi-a-GCST90092939
rs11854242	15	47448172	T	C	0.275085	-0.043342	0.00451563	0.000749207	86.2279	8.10028e-22	ebi-a-GCST90092939
rs12212348	6	74273165	C	T	0.076423	0.0347355	0.00753579	0.000170323	19.5915	4e-06	ebi-a-GCST90092939
rs12369145	12	46180184	G	A	0.090171	-0.0341819	0.00707344	0.000191712	22.0522	1.29999e-06	ebi-a-GCST90092939
rs12472790	2	15825195	A	G	0.495701	0.0202905	0.00401442	0.000205837	23.6774	4.30002e-07	ebi-a-GCST90092939
rs1260326	2	141807137	C	T	0.604008	-0.0769268	0.00409565	0.00283083	326.487	1e-78	ebi-a-GCST90092939
rs12970	11	53055311	A	G	0.060667	-0.0435854	0.00840559	0.000216513	24.9057	2.19999e-07	ebi-a-GCST90092939
rs13108218	4	53393844	G	A	0.615408	-0.03457	0.00415007	0.000565708	65.0966	8.10028e-17	ebi-a-GCST90092939
rs1345849	16	148674797	G	A	0.858917	-0.0274525	0.00576592	0.00018265	21.0097	1.89998e-06	ebi-a-GCST90092939
rs139974673	15	211988281	C	T	0.025916	0.0656525	0.0126341	0.000217619	25.0329	2e-07	ebi-a-GCST90092939
rs1408579	10	93816400	T	C	0.494595	0.0184768	0.0039991	0.000170676	19.6321	3.79997e-06	ebi-a-GCST90092939
rs142158911	19	136918828	A	G	0.116703	-0.0918337	0.00627871	0.00173869	200.308	1.9002e-48	ebi-a-GCST90092939
rs148140473	14	149992890	T	C	0.028144	-0.0634551	0.0125568	0.000220268	25.3377	4.30002e-07	ebi-a-GCST90092939
rs17569	19	158759642	A	G	0.15737	0.025425	0.00549399	0.000171439	19.7199	3.69999e-06	ebi-a-GCST90092939
rs1800961	20	12389313	T	C	0.030194	-0.0725012	0.0117086	0.000307841	35.4144	5.89997e-10	ebi-a-GCST90092939
rs1877712	2	58376992	A	G	0.560903	-0.0200327	0.00403297	0.000197677	22.7386	6.80002e-07	ebi-a-GCST90092939
rs1883711	20	21806832	C	G	0.031197	0.092425	0.0117789	0.000516366	59.4158	4.30031e-15	ebi-a-GCST90092939
rs2066714	9	130743618	C	T	0.128928	0.0275949	0.00595798	0.000171037	19.6736	3.59998e-06	ebi-a-GCST90092939
rs2126259	8	64331462	C	T	0.899179	0.0848201	0.00666008	0.00130444	150.215	3.69999e-37	ebi-a-GCST90092939
rs2229738	11	119217254	T	C	0.066014	-0.040349	0.00804271	0.000200758	23.093	5.30005e-07	ebi-a-GCST90092939
rs2326077	8	122594249	T	C	0.663245	-0.0289922	0.00424779	0.000375474	43.198	8.80035e-12	ebi-a-GCST90092939
rs261290	15	34842521	C	T	0.654648	-0.11189	0.00422379	0.00566086	654.739	1.3002e-154	ebi-a-GCST90092939
rs2721961	8	51755371	G	T	0.280836	-0.0288516	0.0044689	0.000336241	38.6827	1.09999e-10	ebi-a-GCST90092939
rs2740488	9	73357407	C	A	0.265318	-0.0487388	0.00455112	0.000926074	106.603	9.20026e-27	ebi-a-GCST90092939
rs3179865	6	27038533	A	G	0.398309	0.0432465	0.00442433	0.000896449	103.19	1.39991e-22	ebi-a-GCST90092939
rs335321	4	92577031	A	G	0.733238	-0.0219027	0.0045378	0.00018767	21.5872	1.40001e-06	ebi-a-GCST90092939
rs34101748	3	28951014	A	G	0.046356	-0.0475417	0.00988411	0.000199835	22.9868	1.5e-06	ebi-a-GCST90092939
rs34120986	8	52658962	A	G	0.371625	-0.0202863	0.00425432	0.000192203	22.1087	1.89998e-06	ebi-a-GCST90092939
rs34121855	7	120056416	G	T	0.203759	-0.0615233	0.00499467	0.0012282	141.425	7.29962e-35	ebi-a-GCST90092939
rs34955778	16	1281064	C	T	0.419962	-0.0298264	0.00406597	0.000433409	49.8663	2.19989e-13	ebi-a-GCST90092939
rs3754692	2	30956489	T	C	0.812758	-0.0244863	0.00508397	0.000182491	20.9914	1.5e-06	ebi-a-GCST90092939
rs3764261	16	102703451	A	C	0.324448	0.0559668	0.00428245	0.00137308	158.129	5.00035e-39	ebi-a-GCST90092939
rs3770586	2	50744908	T	C	0.48398	-0.0239799	0.0040256	0.000287223	33.0418	2.59998e-09	ebi-a-GCST90092939
rs3822855	6	39879517	T	G	0.400782	0.024354	0.00408866	0.000284881	32.7724	2.59998e-09	ebi-a-GCST90092939
rs3843482	5	66383817	G	T	0.373831	0.0417429	0.00414282	0.000815759	93.8938	7.10068e-24	ebi-a-GCST90092939
rs4008004	9	68218336	A	C	0.221833	0.032262	0.00484549	0.000359345	41.3417	2.80027e-11	ebi-a-GCST90092939
rs4299376	2	119094545	T	G	0.676282	-0.0316651	0.00429201	0.000439022	50.5124	1.59993e-13	ebi-a-GCST90092939
rs4860948	4	62712053	A	T	0.244351	0.0339763	0.00467825	0.000426301	49.0481	3.80014e-13	ebi-a-GCST90092939
rs4917590	10	67081278	C	T	0.078285	-0.0387815	0.00746849	0.000217047	24.9672	2.1e-07	ebi-a-GCST90092939
rs534417	1	133094111	G	A	0.875008	0.0388809	0.00603954	0.000330672	38.0418	1.2e-10	ebi-a-GCST90092939
rs553427	1	57843711	T	C	0.517036	0.0294629	0.00400838	0.000433527	49.8799	1.99986e-13	ebi-a-GCST90092939
rs56233644	19	15344407	A	C	0.366083	-0.0201802	0.00416789	0.000189014	21.7418	1.29999e-06	ebi-a-GCST90092939
rs56322906	19	21392819	A	G	0.035155	-0.104409	0.0108919	0.000739521	85.1123	9.20026e-22	ebi-a-GCST90092939
rs58542926	19	14380828	T	C	0.074379	-0.152986	0.00764087	0.00322268	371.826	3.50026e-89	ebi-a-GCST90092939
rs633695	15	30749090	G	A	0.292334	0.0845004	0.004422	0.0029543	340.769	2.09991e-81	ebi-a-GCST90092939
rs6547409	2	72668183	T	C	0.051259	-0.0840141	0.00918864	0.000686518	79.008	6.09958e-20	ebi-a-GCST90092939
rs6602911	13	68035879	T	C	0.360074	0.0282535	0.00417476	0.000367871	42.323	1.29987e-11	ebi-a-GCST90092939
rs672889	2	111508109	G	T	0.860074	0.0741478	0.00576774	0.00132331	152.39	8.00018e-38	ebi-a-GCST90092939
rs6750775	2	130381246	C	G	0.082042	-0.0385194	0.00740767	0.000223485	25.7078	2e-07	ebi-a-GCST90092939
rs6762369	3	66078129	T	C	0.647635	0.0204368	0.00420901	0.000190625	21.9271	1.2e-06	ebi-a-GCST90092939
rs6805251	3	160769423	C	T	0.615468	-0.0197386	0.00412026	0.000184417	21.213	1.7e-06	ebi-a-GCST90092939
rs6854749	4	33125804	T	A	0.19799	0.0237674	0.00501286	0.000179397	20.6355	2.1e-06	ebi-a-GCST90092939
rs6882345	5	119388528	A	G	0.63285	0.0447124	0.0041533	0.000929031	106.944	5.00035e-27	ebi-a-GCST90092939
rs6938647	6	65349756	C	A	0.782332	-0.0467505	0.00491708	0.000744369	85.6707	1.9002e-21	ebi-a-GCST90092939
rs7144265	14	52716084	T	C	0.121145	0.0287886	0.00619842	0.000176479	20.2998	3.40001e-06	ebi-a-GCST90092939
rs72694391	14	227100698	C	T	0.482122	0.0190831	0.00402387	0.00018185	20.9176	2.1e-06	ebi-a-GCST90092939
rs72848251	6	200300299	A	G	0.194636	0.0446617	0.00519436	0.00062534	71.9628	8.10028e-18	ebi-a-GCST90092939
rs72997616	11	39148170	A	C	0.094062	-0.0661452	0.00689755	0.000745657	85.8191	8.80035e-22	ebi-a-GCST90092939
rs73130305	3	10529087	T	C	0.219284	-0.0233152	0.00484702	0.000186127	21.4097	1.5e-06	ebi-a-GCST90092939
rs7337784	13	33097423	C	G	0.214485	-0.0236233	0.00488492	0.000188045	21.6304	1.29999e-06	ebi-a-GCST90092939
rs740516	17	211540507	G	C	0.151132	-0.0288138	0.00562431	0.000213024	24.5042	2.99999e-07	ebi-a-GCST90092939
rs74747585	19	90406998	C	T	0.025172	-0.0698698	0.0131448	0.000239582	27.56	1.09999e-07	ebi-a-GCST90092939
rs7540356	1	131663062	G	A	0.42036	-0.0187622	0.0040724	0.000171545	19.7321	4.09996e-06	ebi-a-GCST90092939
rs7610260	3	9926967	T	A	0.678457	-0.0200133	0.00431543	0.000174755	20.1013	3.50002e-06	ebi-a-GCST90092939
rs76116020	16	11052928	G	A	0.043763	-0.0591283	0.00981616	0.000292613	33.6621	1.7e-09	ebi-a-GCST90092939
rs76895963	12	15750344	G	T	0.020559	-0.0726847	0.015595	0.000212763	24.4742	3.2e-06	ebi-a-GCST90092939
rs77960347	18	50371432	G	A	0.013234	0.273167	0.0175111	0.00194891	224.574	7.29962e-55	ebi-a-GCST90092939
rs78277979	18	69106304	A	C	0.142487	0.02983	0.00574506	0.000217447	25.0131	2.1e-07	ebi-a-GCST90092939
rs7970695	12	73012042	A	G	0.620564	-0.031489	0.00413849	0.000466953	53.7274	2.80027e-14	ebi-a-GCST90092939
rs79834165	6	103188709	C	T	0.03399	-0.067192	0.0110702	0.000296482	34.1073	1.29999e-09	ebi-a-GCST90092939
rs80254170	6	16596140	G	A	0.075574	0.0391537	0.00756779	0.0002142	24.6396	2.30001e-07	ebi-a-GCST90092939
rs820503	9	12632903	A	C	0.137775	0.0281106	0.00582956	0.000187742	21.5955	1.40001e-06	ebi-a-GCST90092939
rs869412	7	35665153	C	T	0.226849	-0.0223833	0.00479974	0.000175744	20.2151	3.09999e-06	ebi-a-GCST90092939
rs870526	2	71170702	T	C	0.521425	-0.0326952	0.00401369	0.000533507	61.3892	3.80014e-16	ebi-a-GCST90092939
rs9270074	6	71195778	C	T	0.844217	0.0302568	0.00554793	0.000240796	27.6997	4.90004e-08	ebi-a-GCST90092939
rs9295128	6	50862183	T	G	0.016832	-0.203827	0.0158533	0.00137504	158.356	7.8001e-38	ebi-a-GCST90092939
rs9304381	18	148189702	T	C	0.818428	0.0733601	0.00520395	0.00159948	184.245	4.00037e-45	ebi-a-GCST90092939
rs9343614	6	27730940	G	A	0.222193	0.0243883	0.00482843	0.000205587	23.6486	4.39997e-07	ebi-a-GCST90092939
rs9616847	22	203421199	T	A	0.388308	0.0227377	0.00413329	0.000245602	28.2527	3.79997e-08	ebi-a-GCST90092939
rs964184	11	169933741	C	G	0.867233	-0.150407	0.00590579	0.00520945	602.256	4.4978e-143	ebi-a-GCST90092939
rs10455872	6	82944182	G	A	0.078987	0.134049	0.00732476	0.00261444	301.464	8.10028e-75	ebi-a-GCST90092940
rs10472290	5	43806609	T	G	0.198791	0.0249418	0.00497189	0.000198166	22.7947	5.30005e-07	ebi-a-GCST90092940
rs10746732	9	26370833	A	G	0.777542	-0.0246217	0.00481764	0.000209719	24.124	3.2e-07	ebi-a-GCST90092940
rs10773049	12	55634724	C	T	0.393124	0.0188661	0.00405146	0.000169834	19.5352	3.2e-06	ebi-a-GCST90092940
rs11039017	11	157734675	G	A	0.134341	0.0269088	0.00580416	0.000168412	19.3717	3.59998e-06	ebi-a-GCST90092940
rs11144164	9	96937680	A	G	0.170539	0.0240624	0.00525433	0.000163805	18.8417	4.70002e-06	ebi-a-GCST90092940
rs11172134	12	72117102	A	T	0.201026	0.0255735	0.0049368	0.000210085	24.1661	2.19999e-07	ebi-a-GCST90092940
rs11207994	1	60734963	T	C	0.350968	0.0483135	0.00414235	0.00106341	122.429	1.99986e-31	ebi-a-GCST90092940
rs11235	3	94097287	C	T	0.455563	-0.0221257	0.00396421	0.00024284	27.9348	2.39999e-08	ebi-a-GCST90092940
rs114841230	4	78776597	A	G	0.039189	-0.0502465	0.0101815	0.000190127	21.8699	8e-07	ebi-a-GCST90092940
rs11644601	16	96091058	C	T	0.296674	0.0656563	0.00434417	0.00179895	207.263	1.29987e-51	ebi-a-GCST90092940
rs116843064	19	40754324	A	G	0.01986	0.202603	0.0141832	0.00159805	184.079	2.70023e-46	ebi-a-GCST90092940
rs117614430	12	42642541	G	A	0.00885	0.0998173	0.021759	0.000174793	20.1058	4.49997e-06	ebi-a-GCST90092940
rs118133551	11	30686226	T	C	0.022529	0.0648711	0.0138162	0.000185344	21.3196	2.69998e-06	ebi-a-GCST90092940
rs118166886	10	126507389	A	G	0.037708	-0.0507688	0.0104897	0.000187053	21.5162	1.29999e-06	ebi-a-GCST90092940
rs11940694	4	35356814	G	A	0.605096	-0.0208064	0.00407162	0.00020689	23.7985	3.2e-07	ebi-a-GCST90092940
rs12212146	6	1618363	C	T	0.07432	-0.0594838	0.00773658	0.000486849	56.0178	1.50003e-14	ebi-a-GCST90092940
rs12222411	11	20400839	T	C	0.023342	-0.0610999	0.0130619	0.000170213	19.5788	2.90001e-06	ebi-a-GCST90092940
rs12419462	11	164107529	A	G	0.228758	-0.0285916	0.00470284	0.000288452	33.1833	1.2e-09	ebi-a-GCST90092940
rs12572106	10	46719105	C	T	0.155636	-0.0273134	0.00546393	0.000196075	22.5542	5.80003e-07	ebi-a-GCST90092940
rs12583306	13	101132753	C	A	0.36078	0.0191719	0.00418275	0.000169533	19.5006	4.60002e-06	ebi-a-GCST90092940
rs12601665	17	128134605	G	C	0.427082	0.0195366	0.00403066	0.000186781	21.4849	1.29999e-06	ebi-a-GCST90092940
rs1260326	2	53454789	C	T	0.604008	0.0928958	0.00403812	0.00412811	476.725	4.1976e-117	ebi-a-GCST90092940
rs1261777	10	7223848	C	T	0.533338	-0.0181313	0.00396031	0.000163641	18.8228	4.70002e-06	ebi-a-GCST90092940
rs12880341	14	32506143	C	T	0.158295	-0.0272843	0.00544625	0.000198373	22.8186	5.49997e-07	ebi-a-GCST90092940
rs1316753	5	128738544	C	G	0.394862	0.0225547	0.00404268	0.000243111	27.966	2.39999e-08	ebi-a-GCST90092940
rs13190259	5	50735947	T	C	0.310929	-0.0214112	0.00430027	0.000196443	22.5966	6.4e-07	ebi-a-GCST90092940
rs13389219	2	46329673	T	C	0.392574	0.0378446	0.00404669	0.00068305	78.6086	8.60003e-21	ebi-a-GCST90092940
rs138345261	6	95475937	A	G	0.023968	-0.0606467	0.0132329	0.000172084	19.7941	4.60002e-06	ebi-a-GCST90092940
rs1391071	12	126445630	A	C	0.563795	-0.0184047	0.00399747	0.000166609	19.1643	4.09996e-06	ebi-a-GCST90092940
rs139110024	16	2149864	T	G	0.038881	-0.0612664	0.0111832	0.000280536	32.2724	4.30002e-08	ebi-a-GCST90092940
rs142385484	19	29320013	T	C	0.147429	0.0263645	0.00564559	0.000174736	20.0992	2.99999e-06	ebi-a-GCST90092940
rs144208959	16	234863292	A	G	0.491331	-0.0201691	0.00396861	0.000203335	23.3895	3.69999e-07	ebi-a-GCST90092940
rs145706381	21	170010985	A	G	0.025596	-0.0654773	0.013301	0.000213857	24.6001	8.50002e-07	ebi-a-GCST90092940
rs146242243	5	69433714	T	C	0.058279	0.0395179	0.00855402	0.000171416	19.7173	3.79997e-06	ebi-a-GCST90092940
rs1471251	4	185342723	T	A	0.397122	-0.0276545	0.00405636	0.000366197	42.1303	9.30037e-12	ebi-a-GCST90092940
rs1495741	8	109258284	A	G	0.779155	0.0365893	0.0047576	0.000460733	53.0115	1.50003e-14	ebi-a-GCST90092940
rs150564454	8	166517538	A	G	0.011473	0.105948	0.0192892	0.000254613	29.2895	4e-08	ebi-a-GCST90092940
rs150844304	15	195628735	C	A	0.025675	-0.120063	0.0125136	0.000721212	83.0035	8.4004e-22	ebi-a-GCST90092940
rs1546224	12	111903832	T	C	0.308641	-0.0206797	0.00428964	0.000182505	20.993	1.40001e-06	ebi-a-GCST90092940
rs16961845	17	47277885	T	C	0.062314	-0.041078	0.00818157	0.000197193	22.6829	5.1e-07	ebi-a-GCST90092940
rs1727302	12	101627925	A	G	0.752091	-0.0209862	0.00457933	0.000164233	18.8909	4.60002e-06	ebi-a-GCST90092940
rs174533	11	75630274	A	G	0.344231	-0.169853	0.00415	0.013025	1517.72	1e-200	ebi-a-GCST90092940
rs1801689	17	101257075	C	A	0.03052	0.069546	0.0114995	0.000286218	32.9263	1.5e-09	ebi-a-GCST90092940
rs182549	2	134346315	T	C	0.738671	-0.0245223	0.00446797	0.000232162	26.7062	4.09996e-08	ebi-a-GCST90092940
rs184089815	6	5257647	A	G	0.016436	0.0724901	0.0156941	0.000169897	19.5425	3.89996e-06	ebi-a-GCST90092940
rs2035816	4	139911944	G	A	0.084302	0.0393916	0.00712954	0.000239567	27.5583	3.29997e-08	ebi-a-GCST90092940
rs2070971	7	30429583	T	G	0.137117	-0.0310431	0.00576449	0.000228036	26.2315	7.19996e-08	ebi-a-GCST90092940
rs2081194	19	32956492	C	G	0.601332	0.0261162	0.00414566	0.000327021	37.6217	2.99999e-10	ebi-a-GCST90092940
rs2229738	11	61465838	T	C	0.066014	-0.081354	0.00792494	0.000816139	93.9376	1e-24	ebi-a-GCST90092940
rs2304128	19	36046931	T	G	0.079929	0.0388965	0.00737718	0.000222524	25.5973	1.29999e-07	ebi-a-GCST90092940
rs2329381	9	81166740	A	G	0.198572	-0.0247495	0.00500546	0.00019496	22.4259	7.59994e-07	ebi-a-GCST90092940
rs244418	16	99263801	A	G	0.410776	0.0194541	0.00402972	0.000183205	21.0736	1.40001e-06	ebi-a-GCST90092940
rs2680888	15	39291535	A	C	0.871752	-0.0311111	0.00591923	0.000216423	24.8954	1.5e-07	ebi-a-GCST90092940
rs2800709	6	43058096	G	T	0.51983	-0.0197827	0.00396965	0.00019537	22.4731	6.19998e-07	ebi-a-GCST90092940
rs283814	19	24449049	G	A	0.922413	-0.0501976	0.00737568	0.00036067	41.4942	1e-11	ebi-a-GCST90092940
rs28601761	8	69575238	G	C	0.420103	0.062988	0.00404914	0.00193309	222.748	1.50003e-54	ebi-a-GCST90092940
rs2925979	16	112007756	C	T	0.698985	0.0276226	0.00430905	0.000321081	36.9381	1.5e-10	ebi-a-GCST90092940
rs2972140	2	4703360	C	T	0.650628	-0.0372675	0.00413536	0.00063141	72.6618	1.99986e-19	ebi-a-GCST90092940
rs34447805	2	4118111	A	T	0.324335	-0.020615	0.00423125	0.000186261	21.4251	1.09999e-06	ebi-a-GCST90092940
rs34638637	1	111609174	T	C	0.178798	-0.0263617	0.00516014	0.000204075	23.4746	3.2e-07	ebi-a-GCST90092940
rs35163364	7	56861458	T	C	0.432061	0.0231875	0.00400474	0.000263867	30.3543	7.00003e-09	ebi-a-GCST90092940
rs35223533	16	122004596	T	A	0.104898	-0.0297201	0.00648353	0.000165871	19.0793	4.60002e-06	ebi-a-GCST90092940
rs372519	21	39675610	A	G	0.538098	-0.020338	0.00398946	0.000205616	23.652	3.40001e-07	ebi-a-GCST90092940
rs3802932	11	138732579	A	G	0.058627	-0.0564101	0.00842399	0.000351239	40.4088	2.09991e-11	ebi-a-GCST90092940
rs3812316	7	144111732	G	C	0.129276	0.100715	0.00588853	0.00228358	263.227	1.39991e-65	ebi-a-GCST90092940
rs3860847	8	24145675	A	G	0.212539	-0.0262011	0.00485313	0.000229793	26.4336	6.69993e-08	ebi-a-GCST90092940
rs3931453	10	4654871	G	A	0.074084	0.0371679	0.00769058	0.000189523	21.8004	1.29999e-06	ebi-a-GCST90092940
rs3936511	5	31587793	G	A	0.19241	-0.0447088	0.0050142	0.000621205	71.4867	4.79954e-19	ebi-a-GCST90092940
rs4566332	2	32308275	T	G	0.526841	-0.0186701	0.00396708	0.000173784	19.9897	2.5e-06	ebi-a-GCST90092940
rs4684781	3	234863292	A	G	0.617862	-0.0188613	0.00407875	0.000167991	19.3232	3.79997e-06	ebi-a-GCST90092940
rs4728570	7	58376992	A	G	0.553852	-0.0185203	0.00401329	0.000169511	19.4981	3.89996e-06	ebi-a-GCST90092940
rs4846914	1	123065778	A	G	0.605403	0.0429101	0.00404506	0.000879726	101.263	2.70023e-26	ebi-a-GCST90092940
rs4963506	11	15750344	A	G	0.19572	-0.0305383	0.00498498	0.000293604	33.7762	8.99995e-10	ebi-a-GCST90092940
rs4969179	17	90406998	G	T	0.603903	0.0197776	0.00405242	0.000187131	21.5252	1.09999e-06	ebi-a-GCST90092940
rs55964643	6	210461311	A	G	0.503244	-0.0188494	0.00405784	0.000177642	20.4336	3.40001e-06	ebi-a-GCST90092940
rs56001710	7	130381246	T	A	0.58059	0.0295864	0.00413116	0.000426307	49.0488	8.00018e-13	ebi-a-GCST90092940
rs56156922	16	15825195	C	T	0.32432	0.034575	0.00423943	0.000523925	60.2861	3.50026e-16	ebi-a-GCST90092940
rs5746638	22	169933741	T	C	0.284934	0.021352	0.00445116	0.000185779	21.3697	1.6e-06	ebi-a-GCST90092940
rs603424	10	53055311	A	G	0.17386	0.0329406	0.00520152	0.000311707	35.8593	2.39999e-10	ebi-a-GCST90092940
rs6073958	20	88238448	C	T	0.198745	-0.0569452	0.00496527	0.00103279	118.9	1.9002e-30	ebi-a-GCST90092940
rs61781371	1	100239319	G	C	0.224153	-0.0318307	0.00474092	0.000352406	40.5431	1.9002e-11	ebi-a-GCST90092940
rs62380760	5	46719105	A	G	0.096495	-0.032297	0.00672725	0.000181882	20.9213	1.6e-06	ebi-a-GCST90092940
rs632057	6	39250837	G	T	0.627772	0.0289383	0.00408785	0.00039137	45.0275	1.50003e-12	ebi-a-GCST90092940
rs6606731	12	151415041	A	T	0.190943	-0.0272707	0.00501926	0.000229776	26.4317	5.49997e-08	ebi-a-GCST90092940
rs6658257	1	42339634	G	A	0.602158	-0.021781	0.00404297	0.000227304	26.1472	7.10003e-08	ebi-a-GCST90092940
rs6660621	1	89920497	C	T	0.483703	-0.0186898	0.00395467	0.000174469	20.0685	2.30001e-06	ebi-a-GCST90092940
rs673548	2	37833751	A	G	0.206089	0.0632408	0.00486886	0.00130873	150.709	1.39991e-38	ebi-a-GCST90092940
rs67981690	12	76136194	G	A	0.129099	-0.032937	0.00592702	0.000243944	28.0618	2.69998e-08	ebi-a-GCST90092940
rs6866758	5	30749090	T	C	0.186697	0.0301443	0.00511112	0.00027595	31.7446	3.69999e-09	ebi-a-GCST90092940
rs6938550	6	126810140	A	G	0.914146	0.0382415	0.00705415	0.000229549	26.4056	5.89997e-08	ebi-a-GCST90092940
rs6971365	7	28624294	C	T	0.292797	-0.0203086	0.00434777	0.000170805	19.647	2.99999e-06	ebi-a-GCST90092940
rs7140110	13	61465838	C	T	0.299398	-0.0225521	0.00431949	0.000213366	24.5436	1.79999e-07	ebi-a-GCST90092940
rs72555385	7	63752159	G	A	0.049314	-0.057192	0.00917792	0.000306696	35.2827	4.60002e-10	ebi-a-GCST90092940
rs73022312	6	24145675	G	A	0.010967	-0.0918134	0.0193181	0.000182869	21.0349	2e-06	ebi-a-GCST90092940
rs73574318	9	20760021	A	G	0.066622	0.0391476	0.00824195	0.000190597	21.9239	2e-06	ebi-a-GCST90092940
rs7402939	15	39291535	C	T	0.623528	-0.0228208	0.00412623	0.000244501	28.1259	3.2e-08	ebi-a-GCST90092940
rs74641442	4	74273165	T	C	0.011525	0.0881626	0.0185575	0.000177095	20.3706	2e-06	ebi-a-GCST90092940
rs7772305	6	111522000	G	A	0.257649	-0.02343	0.00450542	0.000209997	24.1559	2e-07	ebi-a-GCST90092940
rs78058190	2	1015469	A	G	0.050111	-0.0701519	0.0102274	0.000468506	53.9062	6.89922e-12	ebi-a-GCST90092940
rs79153732	8	65349756	T	C	0.017528	-0.0905704	0.0151111	0.000282524	32.5011	2.1e-09	ebi-a-GCST90092940
rs7924036	10	5257647	T	G	0.504218	0.0433983	0.00395329	0.000941639	108.396	4.90004e-28	ebi-a-GCST90092940
rs79293855	19	227216662	A	G	0.031468	0.0621565	0.0113383	0.000235497	27.09	4.20001e-08	ebi-a-GCST90092940
rs883863	11	18676265	A	G	0.307989	-0.0199885	0.00431022	0.000170309	19.5899	3.50002e-06	ebi-a-GCST90092940
rs9419746	10	147309666	T	C	0.212625	-0.0285046	0.00489086	0.000272054	31.2964	5.60003e-09	ebi-a-GCST90092940
rs964184	11	136972187	C	G	0.867233	0.163581	0.00581931	0.006162	713.061	7.3961e-174	ebi-a-GCST90092940
rs9844972	3	28951014	C	G	0.070743	-0.0367286	0.00784398	0.000177361	20.4012	2.80001e-06	ebi-a-GCST90092940
rs9908820	17	10974887	G	A	0.729127	-0.0260574	0.0044571	0.000268201	30.853	5e-09	ebi-a-GCST90092940
rs998584	6	10613798	A	C	0.482288	-0.0258306	0.00395639	0.000333191	38.3318	6.59933e-11	ebi-a-GCST90092940
rs10020067	4	132218196	A	C	0.381441	-0.0271278	0.00408019	0.00034727	39.952	2.99985e-11	ebi-a-GCST90092941
rs10455872	6	27021913	G	A	0.078987	0.131843	0.00734871	0.0025291	291.599	5.60015e-72	ebi-a-GCST90092941
rs10472290	5	54222571	T	G	0.198791	0.0255218	0.00498646	0.000207489	23.8674	3.09999e-07	ebi-a-GCST90092941
rs10746732	9	77594550	A	G	0.777542	-0.0281475	0.00483206	0.000274083	31.5298	5.69994e-09	ebi-a-GCST90092941
rs10773049	12	203421199	C	T	0.393124	0.0196328	0.0040635	0.000183918	21.1556	1.40001e-06	ebi-a-GCST90092941
rs10940157	5	15344407	A	G	0.201754	0.0237773	0.00493663	0.000182102	20.9466	1.5e-06	ebi-a-GCST90092941
rs11053233	12	57843711	G	A	0.710991	0.0201716	0.00439668	0.000167219	19.2344	4.49997e-06	ebi-a-GCST90092941
rs111351217	17	56861458	A	G	0.052245	-0.0463086	0.00905073	0.00021237	24.4291	3.09999e-07	ebi-a-GCST90092941
rs11144164	9	32679732	A	G	0.170539	0.0253926	0.00527005	0.000182416	20.9828	1.40001e-06	ebi-a-GCST90092941
rs113511480	8	213087563	T	G	0.024717	0.0598268	0.0129353	0.000172563	19.8492	3.69999e-06	ebi-a-GCST90092941
rs114841230	4	227614005	A	G	0.039189	-0.05073	0.0102135	0.000193804	22.2929	6.80002e-07	ebi-a-GCST90092941
rs11644601	16	52658962	C	T	0.296674	0.052633	0.00435714	0.00115607	133.108	1.39991e-33	ebi-a-GCST90092941
rs11662649	18	40754324	C	T	0.529351	0.0186241	0.00397889	0.000172831	19.88	2.90001e-06	ebi-a-GCST90092941
rs1168041	1	25469844	C	T	0.65536	-0.036211	0.00424	0.00059232	68.1608	1.29987e-17	ebi-a-GCST90092941
rs116843064	19	99263801	A	G	0.01986	0.159327	0.0142266	0.000988271	113.77	4.10015e-29	ebi-a-GCST90092941
rs1180384	1	50735947	C	T	0.302451	-0.0256419	0.00431269	0.000277434	31.9155	2.80001e-09	ebi-a-GCST90092941
rs118133551	11	60734963	T	C	0.022529	0.0687091	0.0138701	0.000207924	23.9175	7.29995e-07	ebi-a-GCST90092941
rs12040292	1	1618363	C	G	0.350104	-0.0204041	0.00422012	0.000189455	21.7926	1.29999e-06	ebi-a-GCST90092941
rs12212146	6	3457606	C	T	0.07432	-0.0576534	0.00776188	0.000457348	52.6218	1.10002e-13	ebi-a-GCST90092941
rs12222411	11	5589112	T	C	0.023342	-0.0674649	0.0131129	0.000207523	23.8713	2.69998e-07	ebi-a-GCST90092941
rs12419462	11	33792631	A	G	0.228758	-0.0306279	0.0047212	0.000331003	38.0799	8.69961e-11	ebi-a-GCST90092941
rs12601665	17	36046931	G	C	0.427082	0.0187271	0.00404224	0.000171623	19.741	3.59998e-06	ebi-a-GCST90092941
rs1260326	2	42600074	C	T	0.604008	0.0904386	0.00405137	0.00391261	451.741	2.1979e-110	ebi-a-GCST90092941
rs12824533	12	12626516	G	A	0.399023	-0.019284	0.00409524	0.000178353	20.5153	2.5e-06	ebi-a-GCST90092941
rs12880341	14	103188709	C	T	0.158295	-0.0276644	0.00546181	0.000203939	23.459	4.09996e-07	ebi-a-GCST90092941
rs1316753	5	131663062	C	G	0.394862	0.0202776	0.00405453	0.0001965	22.6031	5.69994e-07	ebi-a-GCST90092941
rs13389219	2	73012042	T	C	0.392574	0.0354489	0.00405997	0.000599308	68.9654	2.49977e-18	ebi-a-GCST90092941
rs139370708	13	155665303	C	T	0.017607	-0.0704821	0.0153917	0.000171853	19.7676	4.70002e-06	ebi-a-GCST90092941
rs139974673	15	15832567	C	T	0.025916	-0.102576	0.0125072	0.000531234	61.1276	2.39994e-16	ebi-a-GCST90092941
rs146242243	5	14380828	T	C	0.058279	0.0432105	0.0085791	0.000204948	23.575	4.70002e-07	ebi-a-GCST90092941
rs147440796	7	39148170	C	T	0.032872	-0.0623571	0.0126104	0.000247236	28.4407	7.59994e-07	ebi-a-GCST90092941
rs149512315	4	116314563	A	G	0.06492	-0.0371272	0.0081096	0.000167356	19.2502	4.70002e-06	ebi-a-GCST90092941
rs149522	7	79925400	T	C	0.404075	-0.0212549	0.0041451	0.000217571	25.0275	2.90001e-07	ebi-a-GCST90092941
rs1495741	8	139911944	A	G	0.779155	0.0329449	0.00477449	0.000373523	42.9735	5.19996e-12	ebi-a-GCST90092941
rs1546224	12	62712053	T	C	0.308641	-0.0226951	0.00430239	0.000219812	25.2853	1.29999e-07	ebi-a-GCST90092941
rs1727302	12	78776597	A	G	0.752091	-0.0219608	0.00459293	0.000179841	20.6865	1.7e-06	ebi-a-GCST90092941
rs174564	11	68035879	G	A	0.347009	-0.121598	0.00415415	0.00670086	775.838	2.3988e-188	ebi-a-GCST90092941
rs1801689	17	73279420	C	A	0.03052	0.0618742	0.0115326	0.000226554	26.061	8.09991e-08	ebi-a-GCST90092941
rs182549	2	10639543	T	C	0.738671	-0.0271731	0.00448263	0.000285067	32.7938	1.29999e-09	ebi-a-GCST90092941
rs184158723	6	34842521	A	G	0.018354	0.068197	0.0147882	0.000167589	19.277	4e-06	ebi-a-GCST90092941
rs1960005	2	45700384	A	G	0.15889	0.0254032	0.00543161	0.000172487	19.8405	2.90001e-06	ebi-a-GCST90092941
rs2035816	4	33212055	G	A	0.084302	0.0395074	0.00715195	0.000240978	27.7206	3.29997e-08	ebi-a-GCST90092941
rs2070971	7	53454789	T	G	0.137117	-0.0310578	0.00578155	0.000228252	26.2563	7.79992e-08	ebi-a-GCST90092941
rs2081194	19	54676763	C	G	0.601332	0.0281411	0.00415835	0.000379698	43.6841	1.29987e-11	ebi-a-GCST90092941
rs2173120	17	4654871	T	A	0.211424	-0.0228144	0.00485175	0.000173559	19.9637	2.59998e-06	ebi-a-GCST90092941
rs2186037	6	17681410	G	A	0.51878	-0.0188624	0.00397763	0.000177644	20.4338	2.1e-06	ebi-a-GCST90092941
rs2229738	11	39914030	T	C	0.066014	-0.0782211	0.00795588	0.000754491	86.8365	8.19974e-23	ebi-a-GCST90092941
rs2302263	11	82944182	T	C	0.088121	-0.039263	0.00701116	0.00024775	28.4998	2.1e-08	ebi-a-GCST90092941
rs2329381	9	93816400	A	G	0.198572	-0.0242659	0.00502044	0.000187415	21.5579	1.29999e-06	ebi-a-GCST90092941
rs2581782	3	25813150	C	T	0.562035	-0.0210895	0.00399078	0.00021896	25.1873	1.29999e-07	ebi-a-GCST90092941
rs261290	15	50744908	C	T	0.654648	0.0280914	0.00418134	0.000356818	41.0508	1.80011e-11	ebi-a-GCST90092941
rs2680888	15	4703360	A	C	0.871752	-0.0296048	0.00593553	0.000195974	22.5426	6.1e-07	ebi-a-GCST90092941
rs283814	19	234661209	G	A	0.922413	-0.0416285	0.00739827	0.000248042	28.5334	1.79999e-08	ebi-a-GCST90092941
rs28601761	8	126507389	G	C	0.420103	0.0623923	0.00406351	0.0018967	218.546	3.29989e-53	ebi-a-GCST90092941
rs2927328	16	76472560	C	T	0.653121	0.0212513	0.0041972	0.000204632	23.5387	4.09996e-07	ebi-a-GCST90092941
rs2971851	2	16919052	G	A	0.672269	0.0196833	0.00425954	0.000170721	19.6373	3.79997e-06	ebi-a-GCST90092941
rs2972140	2	166517538	C	T	0.650628	-0.0339204	0.00414893	0.000523086	60.1895	2.90001e-16	ebi-a-GCST90092941
rs34133384	2	30429583	A	G	0.03537	-0.050036	0.0109559	0.000170841	19.651	4.90004e-06	ebi-a-GCST90092941
rs34682685	16	47753370	A	G	0.103441	-0.0314443	0.00654519	0.000183394	21.0953	1.6e-06	ebi-a-GCST90092941
rs35130171	8	75630274	G	A	0.342928	0.0235971	0.00420078	0.000250936	28.8664	1.89998e-08	ebi-a-GCST90092941
rs3812316	7	31091197	G	C	0.129276	0.0778554	0.00590595	0.0013646	157.152	1.10002e-39	ebi-a-GCST90092941
rs3931453	10	138732579	G	A	0.074084	0.0381561	0.00771456	0.000199735	22.9753	7.59994e-07	ebi-a-GCST90092941
rs3936511	5	227100698	G	A	0.19241	-0.0394519	0.0050289	0.000483709	55.6564	4.30031e-15	ebi-a-GCST90092941
rs403694	21	211540507	T	C	0.539003	-0.020452	0.00400098	0.00020787	23.9112	3.2e-07	ebi-a-GCST90092941
rs4389756	6	153838368	A	T	0.479348	0.0189345	0.00402016	0.000178952	20.5842	2.5e-06	ebi-a-GCST90092941
rs4471699	16	89853598	T	G	0.491309	-0.0208102	0.00398047	0.000216467	24.9004	1.7e-07	ebi-a-GCST90092941
rs4769036	13	47277885	C	T	0.623033	-0.0189267	0.00410626	0.000168265	19.3548	4e-06	ebi-a-GCST90092941
rs4846914	1	55807370	A	G	0.605403	0.0322754	0.00405888	0.000497705	57.2675	1.80011e-15	ebi-a-GCST90092941
rs4871624	8	27730940	G	T	0.28745	-0.0244535	0.00440683	0.000244957	28.1784	2.90001e-08	ebi-a-GCST90092941
rs488490	15	134346315	A	C	0.852661	0.0265116	0.00566479	0.000176602	20.3139	2.90001e-06	ebi-a-GCST90092941
rs56001710	7	42475703	T	A	0.58059	0.0293876	0.00414338	0.000420597	48.3916	1.29987e-12	ebi-a-GCST90092941
rs56156922	16	39879517	C	T	0.32432	0.0269447	0.00425208	0.000318194	36.6058	2.30001e-10	ebi-a-GCST90092941
rs6073958	20	103698168	C	T	0.198745	-0.0533143	0.00497908	0.000905283	104.207	9.3994e-27	ebi-a-GCST90092941
rs632057	6	46180184	G	T	0.627772	0.0277938	0.00410121	0.000361025	41.535	1.20005e-11	ebi-a-GCST90092941
rs6606731	12	19379549	A	T	0.190943	-0.0281891	0.00503417	0.000245513	28.2425	2.1e-08	ebi-a-GCST90092941
rs6658257	1	18234588	G	A	0.602158	-0.0198979	0.00405678	0.000189699	21.8207	9.29994e-07	ebi-a-GCST90092941
rs673548	2	179295532	A	G	0.206089	0.0428037	0.00488484	0.000599541	68.9922	1.9002e-18	ebi-a-GCST90092941
rs6905288	6	59435497	A	G	0.568514	-0.0225343	0.00399293	0.00024913	28.6586	1.7e-08	ebi-a-GCST90092941
rs6938550	6	9926967	A	G	0.914146	0.0377626	0.00707721	0.000223836	25.7482	9.49992e-08	ebi-a-GCST90092941
rs6978833	7	69433714	T	C	0.148723	0.0277288	0.00557416	0.000194689	22.3948	6.49995e-07	ebi-a-GCST90092941
rs73056969	3	185342723	G	T	0.058293	-0.0389475	0.00847776	0.000166541	19.1564	4.30002e-06	ebi-a-GCST90092941
rs7402939	15	16505908	C	T	0.623528	-0.0236583	0.00413759	0.000262776	30.2288	1.09999e-08	ebi-a-GCST90092941
rs74434374	6	40374386	A	C	0.044799	-0.0488511	0.00958874	0.00020424	23.4937	3.50002e-07	ebi-a-GCST90092941
rs74641442	4	53393844	T	C	0.011525	0.0864736	0.0186158	0.000170374	19.5974	3.40001e-06	ebi-a-GCST90092941
rs77940863	2	81184341	T	A	0.101421	-0.0303325	0.00656471	0.000167699	19.2896	3.79997e-06	ebi-a-GCST90092941
rs78058190	2	89283562	A	G	0.050111	-0.0623769	0.010261	0.000370411	42.6152	1.2e-09	ebi-a-GCST90092941
rs78376243	10	136918828	T	C	0.155794	-0.0252512	0.00548398	0.000167723	19.2924	4.09996e-06	ebi-a-GCST90092941
rs78968826	3	164107529	C	G	0.020686	0.0648202	0.0139299	0.000170235	19.5814	3.29997e-06	ebi-a-GCST90092941
rs79153732	8	160130110	T	C	0.017528	-0.0829082	0.0151647	0.000236743	27.2333	4.60002e-08	ebi-a-GCST90092941
rs7924036	10	10529087	T	G	0.504218	0.0366406	0.00396562	0.000671219	77.2461	2.49977e-20	ebi-a-GCST90092941
rs9419746	10	97822115	T	C	0.212625	-0.0294304	0.00490611	0.000290014	33.363	2e-09	ebi-a-GCST90092941
rs964184	11	17287269	C	G	0.867233	0.114932	0.00584203	0.00304185	350.898	3.69999e-86	ebi-a-GCST90092941
rs9843653	3	25779243	C	T	0.510487	-0.0189043	0.00397244	0.000178608	20.5446	1.89998e-06	ebi-a-GCST90092941
rs9844972	3	96937680	C	G	0.070743	-0.0373088	0.00786741	0.000183009	21.051	2.1e-06	ebi-a-GCST90092941
rs9908820	17	588054	G	A	0.729127	-0.0285307	0.0044699	0.000321532	36.99	1.7e-10	ebi-a-GCST90092941
rs1002687	1	112007756	A	G	0.644739	0.0824895	0.00425075	0.00311716	359.613	6.90081e-84	ebi-a-GCST90092980
rs102275	11	60845884	C	T	0.349751	-0.0330544	0.00425489	0.000496967	57.1826	7.89951e-15	ebi-a-GCST90092980
rs10455872	6	51095313	G	A	0.078987	-0.135458	0.00753874	0.00266969	307.852	3.50026e-72	ebi-a-GCST90092980
rs10472290	5	75130093	T	G	0.198791	-0.024584	0.00511578	0.000192521	22.1453	1.5e-06	ebi-a-GCST90092980
rs10504255	8	102675350	A	G	0.662977	-0.0282853	0.00431685	0.000357528	41.1325	5.70033e-11	ebi-a-GCST90092980
rs10810374	9	82098146	C	A	0.248608	0.025975	0.00474004	0.000252071	28.997	4.30002e-08	ebi-a-GCST90092980
rs10884966	10	104318966	A	G	0.345673	-0.0231179	0.00427895	0.000241761	27.8107	6.59994e-08	ebi-a-GCST90092980
rs11039832	11	32308275	G	A	0.459559	-0.0222732	0.00414053	0.000246425	28.3473	7.49998e-08	ebi-a-GCST90092980
rs11076175	16	66078129	G	A	0.178892	-0.0388432	0.00532819	0.000443253	50.9993	3.10027e-13	ebi-a-GCST90092980
rs111283292	12	160769423	A	G	0.069743	0.0402001	0.00808797	0.000209695	24.1212	6.69993e-07	ebi-a-GCST90092980
rs11247220	15	48671081	A	C	0.498777	-0.01882	0.00407341	0.000177095	20.3706	3.79997e-06	ebi-a-GCST90092980
rs113366589	17	50560058	G	T	0.092002	0.0337577	0.00708848	0.000190396	21.9009	1.89998e-06	ebi-a-GCST90092980
rs11620783	14	133094111	T	C	0.431572	0.0219257	0.00413103	0.000235866	27.1324	1.09999e-07	ebi-a-GCST90092980
rs117488242	10	121432302	G	A	0.131672	-0.0407977	0.00630477	0.000380609	43.7889	9.70063e-11	ebi-a-GCST90092980
rs11789603	9	94097287	T	C	0.108847	0.0430623	0.00654812	0.000359744	41.3876	4.79954e-11	ebi-a-GCST90092980
rs11854318	15	67081278	A	G	0.274706	-0.0362525	0.00458706	0.000523707	60.261	2.70023e-15	ebi-a-GCST90092980
rs11895352	2	12119686	T	C	0.475391	-0.0268626	0.00408233	0.000359926	41.4085	4.70002e-11	ebi-a-GCST90092980
rs11907714	20	16505908	G	A	0.085866	0.03569	0.0075596	0.000199965	23.0018	2.30001e-06	ebi-a-GCST90092980
rs11940694	4	170010985	G	A	0.605096	0.019252	0.00419109	0.000177132	20.3749	4.39997e-06	ebi-a-GCST90092980
rs12055389	6	90406998	T	C	0.054072	0.0477074	0.00910647	0.000232826	26.7827	1.6e-07	ebi-a-GCST90092980
rs12208357	6	69106304	T	C	0.069994	0.0507871	0.00799825	0.000335802	38.6322	2.19999e-10	ebi-a-GCST90092980
rs1260326	2	12389313	C	T	0.604008	-0.106394	0.00415713	0.00541494	626.141	1.7989e-144	ebi-a-GCST90092980
rs12892739	14	50371432	G	A	0.360357	-0.0202563	0.00430074	0.000189156	21.7582	2.5e-06	ebi-a-GCST90092980
rs13108218	4	139911944	G	A	0.615408	-0.0277641	0.00421205	0.000364889	41.9797	4.40048e-11	ebi-a-GCST90092980
rs13389219	2	211540507	T	C	0.392574	-0.0299221	0.00416596	0.000427001	49.1287	6.79986e-13	ebi-a-GCST90092980
rs139315015	8	100239319	G	A	0.105286	-0.0840885	0.00661994	0.00133217	153.411	5.70033e-37	ebi-a-GCST90092980
rs139974673	15	122004596	C	T	0.025916	0.0958836	0.0128252	0.000464176	53.4079	7.70016e-14	ebi-a-GCST90092980
rs142158911	19	121306440	A	G	0.116703	-0.0598613	0.00637679	0.000738773	85.0262	6.20012e-21	ebi-a-GCST90092980
rs142385484	19	138732579	T	C	0.147429	-0.0296266	0.00580895	0.000220652	25.3819	3.40001e-07	ebi-a-GCST90092980
rs143380194	3	28624294	T	C	0.016463	-0.0781154	0.0161471	0.000197607	22.7305	1.29999e-06	ebi-a-GCST90092980
rs1883711	20	4118111	C	G	0.031197	0.0794341	0.0119575	0.00038141	43.8812	3.10027e-11	ebi-a-GCST90092980
rs2000999	16	7223848	A	G	0.188603	0.0284117	0.00519629	0.000247062	28.4207	4.60002e-08	ebi-a-GCST90092980
rs2035816	4	60845884	G	A	0.084302	-0.038869	0.00733874	0.000233253	26.8317	1.2e-07	ebi-a-GCST90092980
rs2041831	2	111609174	A	G	0.453503	0.0196444	0.00408953	0.000191283	22.0029	1.6e-06	ebi-a-GCST90092980
rs2070971	7	39879517	T	G	0.137117	0.0302237	0.00593134	0.000216157	24.8647	3.50002e-07	ebi-a-GCST90092980
rs2126259	8	52658962	C	T	0.899179	0.0572679	0.00675706	0.000594634	68.4272	2.29985e-17	ebi-a-GCST90092980
rs2156552	18	43591955	T	A	0.821818	0.0510402	0.00530578	0.000762947	87.8104	6.59933e-22	ebi-a-GCST90092980
rs224427	20	5589112	G	A	0.211487	-0.0228617	0.00499031	0.000174317	20.051	4.60002e-06	ebi-a-GCST90092980
rs261290	15	73357407	C	T	0.654648	-0.100722	0.00428768	0.00458721	529.988	5.0004e-122	ebi-a-GCST90092980
rs2737245	8	36046931	T	G	0.278612	-0.0245425	0.00454482	0.000242123	27.8524	6.69993e-08	ebi-a-GCST90092980
rs2740488	9	34842521	C	A	0.265318	-0.0363629	0.00462025	0.000515482	59.314	3.50026e-15	ebi-a-GCST90092980
rs28550053	8	66078129	G	A	0.174167	-0.0266526	0.00539455	0.000204347	23.5059	7.79992e-07	ebi-a-GCST90092980
rs28601761	8	43058096	G	C	0.420103	-0.0909348	0.00417008	0.004029	465.233	1.9999e-105	ebi-a-GCST90092980
rs2869113	16	69575238	G	T	0.35973	0.0216154	0.00464262	0.000215227	24.7577	3.2e-06	ebi-a-GCST90092980
rs28733475	17	52249665	G	C	0.23692	-0.0238603	0.00478528	0.000205851	23.679	6.19998e-07	ebi-a-GCST90092980
rs2915407	11	1015469	T	C	0.767846	0.024247	0.00483579	0.000209602	24.1106	5.30005e-07	ebi-a-GCST90092980
rs293435	4	21392819	T	C	0.2885	0.0215376	0.00450558	0.000190434	21.9053	1.79999e-06	ebi-a-GCST90092980
rs34120986	8	32956492	A	G	0.371625	-0.0248578	0.00431627	0.000288589	33.199	8.50002e-09	ebi-a-GCST90092980
rs34670304	4	4654871	A	G	0.553315	0.0196323	0.00413646	0.000190522	21.9154	2.1e-06	ebi-a-GCST90092980
rs35603463	6	44324730	C	T	0.566982	0.0286392	0.00488208	0.000402742	46.3364	4.49997e-09	ebi-a-GCST90092980
rs35764948	5	15750344	A	T	0.0551	0.045381	0.00893064	0.000214445	24.6677	3.69999e-07	ebi-a-GCST90092980
rs3846661	5	149992890	G	A	0.397843	0.0264602	0.0041581	0.000335458	38.5926	2e-10	ebi-a-GCST90092980
rs3860847	8	211988281	A	G	0.212539	0.0232136	0.00499809	0.000180378	20.7483	3.40001e-06	ebi-a-GCST90092980
rs3869125	6	147309666	G	A	0.06513	0.0423471	0.00827115	0.000218378	25.1203	3.09999e-07	ebi-a-GCST90092980
rs3936511	5	88238448	G	A	0.19241	0.0336601	0.00515931	0.000352111	40.5091	6.79986e-11	ebi-a-GCST90092980
rs41301394	7	101132753	T	C	0.28072	0.0223329	0.00452734	0.000201415	23.1686	8.09991e-07	ebi-a-GCST90092980
rs4402606	17	242272388	C	T	0.715587	0.0252917	0.00482424	0.000260374	29.9524	1.6e-07	ebi-a-GCST90092980
rs4475363	6	29320013	C	T	0.089223	-0.0367823	0.00715358	0.000219886	25.2937	2.69998e-07	ebi-a-GCST90092980
rs4564803	2	26370833	T	G	0.22818	-0.0494208	0.00483679	0.000860287	99.0233	1.69981e-24	ebi-a-GCST90092980
rs4704834	5	157734675	G	A	0.644043	0.0372358	0.00424432	0.000635717	73.1578	1.69981e-18	ebi-a-GCST90092980
rs4846335	1	195628735	A	C	0.103771	0.0344806	0.00670891	0.000221144	25.4385	2.80001e-07	ebi-a-GCST90092980
rs5112	19	185342723	G	C	0.533721	0.0615391	0.00437616	0.00188492	217.186	6.4998e-45	ebi-a-GCST90092980
rs55747707	7	55807370	A	G	0.203638	-0.069736	0.00506719	0.0015773	181.685	4.30031e-43	ebi-a-GCST90092980
rs56001710	7	176739110	T	A	0.58059	-0.0230301	0.00425073	0.000258303	29.7141	5.99998e-08	ebi-a-GCST90092980
rs60960031	2	166517538	A	G	0.40287	-0.0252819	0.00415331	0.000307527	35.3783	1.09999e-09	ebi-a-GCST90092980
rs62222988	21	4703360	C	T	0.373894	0.0197668	0.00421618	0.000182936	21.0426	2.80001e-06	ebi-a-GCST90092980
rs633695	15	164107529	G	A	0.292334	0.0730728	0.00448889	0.00220927	254.642	1.39991e-59	ebi-a-GCST90092980
rs6602911	13	95475937	T	C	0.360074	0.0262742	0.00423709	0.000318134	36.599	5.60003e-10	ebi-a-GCST90092980
rs6854749	4	102675350	T	A	0.19799	0.0320809	0.00508773	0.000326848	37.6018	2.90001e-10	ebi-a-GCST90092980
rs6938550	6	30749090	A	G	0.914146	-0.0374654	0.00726022	0.000220327	25.3445	2.5e-07	ebi-a-GCST90092980
rs7118569	11	47753370	G	C	0.090218	-0.0456634	0.00710267	0.000342292	39.3791	1.29999e-10	ebi-a-GCST90092980
rs72972355	6	19440538	C	T	0.098326	0.0335865	0.00693237	0.000200022	23.0083	1.29999e-06	ebi-a-GCST90092980
rs739320	19	79766825	C	T	0.606658	-0.030032	0.00426087	0.00043044	49.5245	1.80011e-12	ebi-a-GCST90092980
rs7402939	15	79925400	C	T	0.623528	0.0206905	0.00424281	0.000200984	23.119	1.09999e-06	ebi-a-GCST90092980
rs7551124	1	24955183	T	C	0.875392	0.0382308	0.00614253	0.000318864	36.683	4.79999e-10	ebi-a-GCST90092980
rs76895963	12	73012042	G	T	0.020559	-0.0896654	0.0158287	0.000323787	37.2496	1.5e-08	ebi-a-GCST90092980
rs77960347	18	7118990	G	A	0.013234	0.196646	0.0177797	0.00100996	116.269	1.99986e-28	ebi-a-GCST90092980
rs7973253	12	17287269	G	A	0.367262	0.0280507	0.00422919	0.000365694	42.0723	3.29989e-11	ebi-a-GCST90092980
rs7979473	12	61465838	G	A	0.612985	-0.0279927	0.00421319	0.00037179	42.7739	3.10027e-11	ebi-a-GCST90092980
rs79904681	11	126445630	A	G	0.011491	-0.0886654	0.0190939	0.000178598	20.5435	3.40001e-06	ebi-a-GCST90092980
rs8107974	19	133094111	T	A	0.075532	-0.117425	0.0077144	0.00192564	221.887	2.49977e-52	ebi-a-GCST90092980
rs822928	1	56861458	C	A	0.529646	0.0199364	0.00410294	0.000198031	22.7793	1.2e-06	ebi-a-GCST90092980
rs9388530	6	54676763	T	A	0.436499	-0.0192303	0.0040921	0.00018192	20.9257	2.59998e-06	ebi-a-GCST90092980
rs9616847	22	33792631	T	A	0.388308	0.0231042	0.00419491	0.000253584	29.171	3.59998e-08	ebi-a-GCST90092980
rs964184	11	53454789	C	G	0.867233	-0.145494	0.00599682	0.00487468	563.364	5.0004e-130	ebi-a-GCST90092980
rs102275	11	24145675	C	T	0.349751	-0.0437478	0.0042558	0.000870525	100.203	8.69961e-25	ebi-a-GCST90092981
rs11030088	11	130743618	A	G	0.251146	0.0233962	0.00470281	0.000205894	23.6839	6.49995e-07	ebi-a-GCST90092981
rs11101992	1	122594249	C	A	0.243405	-0.0242615	0.00473208	0.000216799	24.9386	2.90001e-07	ebi-a-GCST90092981
rs1119695	7	111522000	G	A	0.823111	-0.0299065	0.00536278	0.000260448	29.9608	2.5e-08	ebi-a-GCST90092981
rs11228377	11	111508109	C	T	0.593399	-0.0224359	0.00414739	0.000242903	27.942	6.29999e-08	ebi-a-GCST90092981
rs11586824	1	119094545	G	A	0.129268	-0.0282682	0.00611746	0.000179888	20.6919	3.79997e-06	ebi-a-GCST90092981
rs11606692	11	31587793	A	T	0.150206	0.0264915	0.00570982	0.000179161	20.6083	3.50002e-06	ebi-a-GCST90092981
rs116258741	14	62712053	T	A	0.048636	-0.0508832	0.0107524	0.000239598	27.5618	2.19999e-06	ebi-a-GCST90092981
rs1229984	4	7238771	C	T	0.972541	0.145346	0.0123135	0.00112831	129.909	3.69999e-32	ebi-a-GCST90092981
rs1260326	2	227100698	C	T	0.604008	-0.0553075	0.00416082	0.00146328	168.532	2.60016e-40	ebi-a-GCST90092981
rs1292059	17	27021913	A	T	0.209355	0.0233771	0.0050275	0.000180916	20.8101	3.29997e-06	ebi-a-GCST90092981
rs13112580	4	179295532	C	A	0.20336	-0.0237852	0.00508051	0.000183304	21.0849	2.80001e-06	ebi-a-GCST90092981
rs13150834	4	93816400	G	T	0.436847	0.0195193	0.00410099	0.000187462	21.5633	1.89998e-06	ebi-a-GCST90092981
rs13217660	6	163641173	C	T	0.747101	-0.0257307	0.00480852	0.000250184	28.7799	8.70001e-08	ebi-a-GCST90092981
rs13389219	2	10974887	T	C	0.392574	-0.0198575	0.00416965	0.000188059	21.632	1.89998e-06	ebi-a-GCST90092981
rs139326882	18	30956489	G	C	0.01803	0.0722859	0.0158171	0.000185025	21.283	4.90004e-06	ebi-a-GCST90092981
rs149256023	17	46329673	T	C	0.02084	-0.0750947	0.0149019	0.000230144	26.4741	4.70002e-07	ebi-a-GCST90092981
rs151058151	4	81184341	T	C	0.030563	-0.0567301	0.0118321	0.00019071	21.9369	1.6e-06	ebi-a-GCST90092981
rs16873807	6	69433714	A	G	0.23834	-0.0234288	0.00477602	0.000199291	22.9243	9.29994e-07	ebi-a-GCST90092981
rs1985825	12	47277885	C	T	0.464255	0.0199174	0.00409189	0.000197338	22.6995	1.09999e-06	ebi-a-GCST90092981
rs2216407	2	170611490	A	C	0.473992	0.0202218	0.00408579	0.000203907	23.4554	7.39997e-07	ebi-a-GCST90092981
rs2495730	10	74273165	C	T	0.155244	-0.0406095	0.00562953	0.000432545	49.7668	5.40008e-13	ebi-a-GCST90092981
rs261290	15	47448172	C	T	0.654648	-0.0485282	0.00428895	0.00106485	122.595	1.10002e-29	ebi-a-GCST90092981
rs2642438	1	46180184	G	A	0.703828	0.0465484	0.00446039	0.000903338	103.983	1.69981e-25	ebi-a-GCST90092981
rs2792703	10	51755371	T	C	0.719197	-0.0368602	0.00452677	0.000548776	63.1472	3.90032e-16	ebi-a-GCST90092981
rs2821260	1	81166740	T	C	0.577679	0.0188628	0.00411854	0.000173609	19.9695	4.70002e-06	ebi-a-GCST90092981
rs2904552	22	588054	T	C	0.104382	-0.0436476	0.00684279	0.000356204	40.9802	1.79999e-10	ebi-a-GCST90092981
rs295289	9	63449680	A	T	0.256691	-0.0271039	0.00467108	0.000280333	32.249	6.49995e-09	ebi-a-GCST90092981
rs2980888	8	104678350	C	T	0.698822	-0.0511102	0.00443961	0.0010996	126.6	1.10002e-30	ebi-a-GCST90092981
rs3130290	6	30429583	C	T	0.603432	0.0317416	0.00415606	0.000482207	55.4835	2.19989e-14	ebi-a-GCST90092981
rs3212369	16	52716084	G	A	0.17071	0.0251386	0.00542085	0.000178928	20.5814	3.50002e-06	ebi-a-GCST90092981
rs34072724	7	16594849	A	G	0.491882	-0.0197351	0.00406995	0.000194686	22.3944	1.2e-06	ebi-a-GCST90092981
rs35650232	19	128134605	G	T	0.2217	-0.0313658	0.0051108	0.000339512	39.0592	8.40001e-10	ebi-a-GCST90092981
rs40270	5	116314563	C	A	0.771674	0.0226677	0.00484476	0.000181065	20.8273	2.90001e-06	ebi-a-GCST90092981
rs4246085	6	111903832	A	G	0.090304	-0.0383888	0.00712671	0.000242127	27.8527	7.19996e-08	ebi-a-GCST90092981
rs4740881	9	169933741	T	C	0.560012	-0.0192409	0.00411678	0.00018244	20.9855	2.99999e-06	ebi-a-GCST90092981
rs4810479	20	27730940	T	C	0.750178	-0.0266002	0.0047008	0.000265213	30.5092	1.5e-08	ebi-a-GCST90092981
rs488490	15	40754324	A	C	0.852661	-0.0424089	0.00581058	0.000451896	51.9942	2.90001e-13	ebi-a-GCST90092981
rs5022521	4	57843711	T	C	0.859016	-0.0310639	0.00614707	0.000233729	26.8865	4.30002e-07	ebi-a-GCST90092981
rs518328	11	96128875	C	A	0.81645	0.0246217	0.00528946	0.000181698	20.9002	3.2e-06	ebi-a-GCST90092981
rs55730499	6	96091058	T	C	0.079855	-0.0735112	0.0075208	0.000794137	91.4031	1.50003e-22	ebi-a-GCST90092981
rs56017239	17	63752159	G	A	0.036382	0.0605977	0.0110205	0.000257474	29.6187	3.79997e-08	ebi-a-GCST90092981
rs56397607	10	32506143	G	A	0.182189	-0.0314571	0.0052714	0.000294878	33.9227	2.39999e-09	ebi-a-GCST90092981
rs5746641	22	109258284	C	T	0.041832	-0.0700721	0.0101689	0.000393614	45.2858	5.50047e-12	ebi-a-GCST90092981
rs603424	10	75630274	A	G	0.17386	0.0508101	0.00535379	0.000741623	85.3544	2.29985e-21	ebi-a-GCST90092981
rs6547121	2	71170702	G	A	0.28081	-0.0224677	0.00456412	0.000203894	23.4538	8.50002e-07	ebi-a-GCST90092981
rs6604905	1	92577031	A	C	0.507803	0.0208871	0.00409659	0.000218082	25.0862	3.40001e-07	ebi-a-GCST90092981
rs6754311	2	122991478	C	T	0.264724	-0.0266747	0.004603	0.000276996	31.865	6.80002e-09	ebi-a-GCST90092981
rs72790077	2	2149864	G	C	0.018551	0.0745638	0.0150821	0.000202452	23.2879	7.69999e-07	ebi-a-GCST90092981
rs73045691	19	53381796	A	G	0.304275	-0.0255452	0.00464241	0.000276282	31.7829	3.69999e-08	ebi-a-GCST90092981
rs73162138	3	42600074	A	G	0.02779	-0.0605963	0.0123596	0.000198413	22.8233	9.40005e-07	ebi-a-GCST90092981
rs73412716	12	67081278	T	G	0.069268	-0.0451082	0.00816955	0.00026236	30.1809	3.40001e-08	ebi-a-GCST90092981
rs738408	22	53194961	T	C	0.216534	-0.0465313	0.004938	0.000734627	84.5486	4.40048e-21	ebi-a-GCST90092981
rs76141092	8	15344407	T	C	0.025909	0.0603077	0.012917	0.00018358	21.1167	2.99999e-06	ebi-a-GCST90092981
rs7693848	4	96919620	C	T	0.696045	-0.0213597	0.00448125	0.000193049	22.206	1.89998e-06	ebi-a-GCST90092981
rs77982785	4	107695882	G	C	0.123984	0.0291681	0.00636586	0.000184809	21.2581	4.60002e-06	ebi-a-GCST90092981
rs78579072	11	5257647	C	T	0.014256	0.0804322	0.0171763	0.000181824	20.9147	2.80001e-06	ebi-a-GCST90092981
rs9558925	13	148189702	C	T	0.379082	-0.0206082	0.00420472	0.00019993	22.9977	9.49992e-07	ebi-a-GCST90092981
rs964184	11	61670731	C	G	0.867233	0.0407578	0.0059981	0.00038254	44.0113	1.10002e-11	ebi-a-GCST90092981
rs9908820	17	101627925	G	A	0.729127	0.0230713	0.00458553	0.000210253	24.1855	4.90004e-07	ebi-a-GCST90092981
rs1002687	1	11052928	A	G	0.644739	0.096121	0.00425494	0.00423251	488.833	5.3951e-113	ebi-a-GCST90092987
rs102275	11	12632903	C	T	0.349751	-0.025204	0.00425977	0.00028894	33.2394	3.29997e-09	ebi-a-GCST90092987
rs10455872	6	35665153	G	A	0.078987	-0.132729	0.00754661	0.0025632	295.541	2.99985e-69	ebi-a-GCST90092987
rs10761716	10	102703451	G	C	0.441489	-0.0188664	0.00410599	0.000175533	20.1909	4.30002e-06	ebi-a-GCST90092987
rs10884966	10	59164245	A	G	0.345673	-0.0229666	0.00428423	0.000238607	27.4478	8.30004e-08	ebi-a-GCST90092987
rs10948725	6	104318966	G	C	0.428634	0.0188552	0.00411901	0.000174138	20.0304	4.70002e-06	ebi-a-GCST90092987
rs10954732	7	66383817	A	G	0.672553	-0.0199029	0.00433844	0.000174474	20.069	4.49997e-06	ebi-a-GCST90092987
rs11076175	16	21806832	G	A	0.178892	-0.0441014	0.0053349	0.000571381	65.7498	1.39991e-16	ebi-a-GCST90092987
rs111283292	12	65349756	A	G	0.069743	0.0391503	0.00809807	0.000198886	22.8776	1.29999e-06	ebi-a-GCST90092987
rs11247218	15	68218336	C	T	0.498632	-0.0187035	0.00407949	0.000174909	20.1191	4.49997e-06	ebi-a-GCST90092987
rs1128249	2	43806609	T	G	0.39204	-0.0287496	0.00417174	0.000394003	45.3305	5.50047e-12	ebi-a-GCST90092987
rs112866833	10	32308275	T	C	0.290288	0.021655	0.00454466	0.000193222	22.226	1.89998e-06	ebi-a-GCST90092987
rs11620783	14	33212055	T	C	0.431572	0.0213384	0.00413641	0.0002234	25.698	2.5e-07	ebi-a-GCST90092987
rs117188729	19	73279420	A	T	0.03129	-0.0547096	0.011869	0.00018145	20.8716	4e-06	ebi-a-GCST90092987
rs117488242	10	103698168	G	A	0.131672	-0.0404616	0.00631255	0.000374363	43.0702	1.5e-10	ebi-a-GCST90092987
rs11789603	9	120056416	T	C	0.108847	0.0428367	0.00655585	0.000355984	40.9549	6.4003e-11	ebi-a-GCST90092987
rs11854318	15	79749353	A	G	0.274706	-0.0381265	0.00459296	0.00057925	66.6558	1e-16	ebi-a-GCST90092987
rs11895352	2	148674797	T	C	0.475391	-0.0314202	0.00408682	0.000492419	56.659	1.50003e-14	ebi-a-GCST90092987
rs11907714	20	50862183	G	A	0.085866	0.0359555	0.00756902	0.000202951	23.3454	2e-06	ebi-a-GCST90092987
rs11925442	3	186508738	C	T	0.123644	0.0288613	0.00620677	0.000180516	20.7642	3.29997e-06	ebi-a-GCST90092987
rs11940694	4	53393844	G	A	0.605096	0.0219756	0.00419618	0.000230795	26.549	1.6e-07	ebi-a-GCST90092987
rs12055389	6	1281064	T	C	0.054072	0.0475527	0.00911598	0.000231319	26.6092	1.79999e-07	ebi-a-GCST90092987
rs12208357	6	15825195	T	C	0.069994	0.054141	0.00800661	0.000381618	43.9051	1.39991e-11	ebi-a-GCST90092987
rs12601919	17	155151493	G	A	0.188889	0.0252816	0.00522223	0.000195851	22.5285	1.29999e-06	ebi-a-GCST90092987
rs1260326	2	58376992	C	T	0.604008	-0.105845	0.0041617	0.0053592	619.661	1.099e-142	ebi-a-GCST90092987
rs12892739	14	103188709	G	A	0.360357	-0.020314	0.00430634	0.000190235	21.8824	2.39999e-06	ebi-a-GCST90092987
rs12970	11	39675610	A	G	0.060667	-0.0409075	0.00854493	0.000190725	21.9387	1.7e-06	ebi-a-GCST90092987
rs13059141	3	53276301	A	G	0.113181	-0.0299413	0.00642175	0.000179962	20.7004	3.09999e-06	ebi-a-GCST90092987
rs13108218	4	157928196	G	A	0.615408	-0.0352937	0.00421717	0.000589641	67.8523	5.79963e-17	ebi-a-GCST90092987
rs1374300	8	96937680	C	T	0.033263	-0.0524085	0.0113582	0.000176646	20.3189	3.89996e-06	ebi-a-GCST90092987
rs139974673	15	60734963	C	T	0.025916	0.10206	0.0128418	0.000525903	60.5138	1.9002e-15	ebi-a-GCST90092987
rs142158911	19	14380828	A	G	0.116703	-0.0700869	0.0063832	0.00101273	116.588	4.79954e-28	ebi-a-GCST90092987
rs142385484	19	55493350	T	C	0.147429	-0.0332512	0.00581479	0.000277945	31.9742	1.09999e-08	ebi-a-GCST90092987
rs144503444	8	50735947	C	T	0.018247	0.0805256	0.0153692	0.000232323	26.7247	1.6e-07	ebi-a-GCST90092987
rs1471251	4	76472560	T	A	0.397122	0.0263886	0.00418046	0.000333439	38.3602	2.69998e-10	ebi-a-GCST90092987
rs148140473	14	95969445	T	C	0.028144	-0.0594126	0.0127611	0.000193097	22.2116	3.2e-06	ebi-a-GCST90092987
rs150913811	2	151415041	G	A	0.013368	0.0844752	0.0183083	0.000188239	21.6527	3.89996e-06	ebi-a-GCST90092987
rs1782652	10	39291535	A	T	0.382471	0.0199146	0.00425076	0.000187339	21.5492	2.80001e-06	ebi-a-GCST90092987
rs186956666	16	72117102	A	C	0.075767	-0.0373876	0.00802032	0.00019577	22.5192	3.09999e-06	ebi-a-GCST90092987
rs187607506	1	130381246	T	C	0.244768	-0.0225729	0.00484147	0.000188382	21.6692	3.09999e-06	ebi-a-GCST90092987
rs1877712	2	160769423	A	G	0.560903	-0.0204612	0.00409801	0.000206225	23.722	5.89997e-07	ebi-a-GCST90092987
rs1883711	20	31091197	C	G	0.031197	0.0880153	0.0119724	0.000468268	53.8789	1.99986e-13	ebi-a-GCST90092987
rs2000999	16	126507389	A	G	0.188603	0.0305454	0.00520283	0.000285564	32.851	4.30002e-09	ebi-a-GCST90092987
rs2035816	4	25813150	G	A	0.084302	-0.0369219	0.00734766	0.000210469	24.2103	5e-07	ebi-a-GCST90092987
rs2070971	7	128738544	T	G	0.137117	0.028438	0.00593889	0.000191369	22.0128	1.7e-06	ebi-a-GCST90092987
rs2126259	8	119388528	C	T	0.899179	0.0673835	0.00676492	0.000823255	94.7573	2.29985e-23	ebi-a-GCST90092987
rs2156552	18	15832567	T	A	0.821818	0.0569029	0.00531227	0.000948284	109.162	8.99912e-27	ebi-a-GCST90092987
rs224427	20	33125804	G	A	0.211487	-0.0251832	0.00499653	0.000211517	24.3308	4.70002e-07	ebi-a-GCST90092987
rs2326077	8	99263801	T	C	0.663245	-0.0293367	0.00431466	0.000384451	44.2311	1.10002e-11	ebi-a-GCST90092987
rs261290	15	33364628	C	T	0.654648	-0.101093	0.0042932	0.00462106	533.917	1.3002e-122	ebi-a-GCST90092987
rs2721961	8	112007756	G	T	0.280836	-0.0278844	0.00453925	0.000314075	36.1319	8.10009e-10	ebi-a-GCST90092987
rs2740488	9	15954692	C	A	0.265318	-0.0400585	0.00462571	0.000625584	71.9909	4.70002e-18	ebi-a-GCST90092987
rs28601761	8	19379549	G	C	0.420103	-0.0918787	0.00417493	0.00411307	474.982	2.5004e-107	ebi-a-GCST90092987
rs28733475	17	71195778	G	C	0.23692	-0.0227067	0.00479132	0.000186427	21.4443	2.1e-06	ebi-a-GCST90092987
rs2970333	11	53055311	T	C	0.767816	0.024347	0.00484115	0.000211354	24.3121	4.90004e-07	ebi-a-GCST90092987
rs328	8	76472560	G	C	0.100282	-0.0955148	0.00676227	0.00164627	189.643	2.70023e-45	ebi-a-GCST90092987
rs34670304	4	160769423	A	G	0.553315	0.020274	0.00414149	0.000203181	23.3718	9.80009e-07	ebi-a-GCST90092987
rs35603463	6	131663062	C	T	0.566982	0.0323627	0.00488718	0.000514274	59.175	3.50026e-11	ebi-a-GCST90092987
rs35757519	2	31091197	C	T	0.446752	0.0205815	0.00412432	0.000209397	24.087	5.99998e-07	ebi-a-GCST90092987
rs35764948	5	111609174	A	T	0.0551	0.0434782	0.00894178	0.000196839	22.6421	1.2e-06	ebi-a-GCST90092987
rs3846663	5	47753370	T	C	0.373928	0.0320614	0.00420778	0.00048129	55.3779	2.49977e-14	ebi-a-GCST90092987
rs3869125	6	82098146	G	A	0.06513	0.0493147	0.00827978	0.000296152	34.0694	2.59998e-09	ebi-a-GCST90092987
rs3936511	5	63752159	G	A	0.19241	0.0342388	0.00516574	0.000364322	41.9145	3.40017e-11	ebi-a-GCST90092987
rs4008004	9	54222571	A	C	0.221833	0.0294412	0.00492491	0.000299254	34.4263	2.30001e-09	ebi-a-GCST90092987
rs4299376	2	89853598	T	G	0.676282	-0.0237985	0.00436123	0.000247984	28.5267	4.79999e-08	ebi-a-GCST90092987
rs4564803	2	9926967	T	G	0.22818	-0.0616898	0.00484211	0.00134045	154.367	3.50026e-37	ebi-a-GCST90092987
rs4704834	5	234863292	G	A	0.644043	0.0446199	0.00424961	0.00091285	105.079	8.69961e-26	ebi-a-GCST90092987
rs4717804	7	100239319	C	A	0.929959	-0.0416413	0.00830851	0.000225889	25.9844	5.39995e-07	ebi-a-GCST90092987
rs4846335	1	42339634	A	C	0.103771	0.0320801	0.00671552	0.000191424	22.0191	1.79999e-06	ebi-a-GCST90092987
rs4860948	4	151415041	A	T	0.244351	0.027714	0.00475389	0.000283637	32.6292	5.60003e-09	ebi-a-GCST90092987
rs5112	19	139911944	G	C	0.533721	0.0750365	0.00438056	0.00280243	323.202	8.99912e-66	ebi-a-GCST90092987
rs534417	1	55807370	G	A	0.875008	0.0411587	0.00613897	0.000370551	42.6313	1.99986e-11	ebi-a-GCST90092987
rs55747707	7	30429583	A	G	0.203638	-0.079882	0.00507363	0.00206965	238.516	7.50067e-56	ebi-a-GCST90092987
rs55921103	3	28624294	T	G	0.648461	0.0200132	0.00429721	0.000182608	21.0049	3.2e-06	ebi-a-GCST90092987
rs56001710	7	19379549	T	A	0.58059	-0.0215167	0.00425614	0.00022547	25.9363	4.30002e-07	ebi-a-GCST90092987
rs56322906	19	25469844	A	G	0.035155	-0.0925886	0.0110731	0.000581554	66.9211	6.20012e-17	ebi-a-GCST90092987
rs58542926	19	3457606	T	C	0.074379	-0.139935	0.00776802	0.00269629	310.928	1.50003e-72	ebi-a-GCST90092987
rs60960031	2	39879517	A	G	0.40287	-0.0281404	0.00415788	0.000380999	43.8339	1.29987e-11	ebi-a-GCST90092987
rs62090276	17	111522000	T	C	0.146969	-0.0263901	0.00575191	0.000174623	20.0863	4.49997e-06	ebi-a-GCST90092987
rs62183700	2	1618363	C	G	0.328612	0.0212839	0.00436031	0.000199889	22.9931	1.09999e-06	ebi-a-GCST90092987
rs62222988	21	132218196	C	T	0.373894	0.021567	0.00422182	0.000217774	25.0508	3.2e-07	ebi-a-GCST90092987
rs632057	6	12626516	G	T	0.627772	-0.0280219	0.00421166	0.000366975	42.2198	2.90001e-11	ebi-a-GCST90092987
rs633695	15	213087563	G	A	0.292334	0.0756255	0.00449467	0.00236632	272.787	1.59993e-63	ebi-a-GCST90092987
rs635634	9	47277885	T	C	0.183543	0.024339	0.00528079	0.000177544	20.4223	4e-06	ebi-a-GCST90092987
rs6602911	13	29320013	T	C	0.360074	0.0293366	0.00424256	0.000396617	45.6314	4.70002e-12	ebi-a-GCST90092987
rs67919208	17	61670731	C	T	0.517263	0.0193255	0.00408636	0.000186515	21.4543	2.30001e-06	ebi-a-GCST90092987
rs67981690	12	15825195	G	A	0.129099	0.028059	0.00610718	0.000177038	20.364	4.30002e-06	ebi-a-GCST90092987
rs6898411	5	179295532	A	G	0.053549	-0.0416645	0.00904146	0.000175959	20.2399	4.09996e-06	ebi-a-GCST90092987
rs6938550	6	18676265	A	G	0.914146	-0.0367446	0.0072678	0.00021193	24.3784	4.30002e-07	ebi-a-GCST90092987
rs72626214	19	203421199	T	C	0.108047	-0.0305812	0.00655075	0.000180258	20.7344	2.99999e-06	ebi-a-GCST90092987
rs72972355	6	169933741	C	T	0.098326	0.0328353	0.00693961	0.000191174	21.9904	2.19999e-06	ebi-a-GCST90092987
rs72997616	11	160130110	A	C	0.094062	-0.0507427	0.0070119	0.000438823	50.4895	4.60045e-13	ebi-a-GCST90092987
rs7323466	13	75630274	C	T	0.650593	-0.0200952	0.00429274	0.000183593	21.1182	2.90001e-06	ebi-a-GCST90092987
rs739320	19	32425102	C	T	0.606658	-0.0269937	0.00426515	0.000347752	40.0074	2.5e-10	ebi-a-GCST90092987
rs7610260	3	126810140	T	A	0.678457	-0.0210414	0.00438666	0.00019317	22.2201	1.6e-06	ebi-a-GCST90092987
rs76895963	12	82944182	G	T	0.020559	-0.0897887	0.0158484	0.000324679	37.3521	1.5e-08	ebi-a-GCST90092987
rs77960347	18	53194961	G	A	0.013234	0.217639	0.0178015	0.00123711	142.451	2.29985e-34	ebi-a-GCST90092987
rs7973253	12	56861458	G	A	0.367262	0.0270847	0.00423447	0.00034094	39.2235	1.6e-10	ebi-a-GCST90092987
rs7979473	12	51095313	G	A	0.612985	-0.029351	0.00421845	0.000408746	47.0275	3.50026e-12	ebi-a-GCST90092987
rs8185771	8	39291535	T	C	0.956117	0.0459968	0.0099756	0.000177539	20.4216	4e-06	ebi-a-GCST90092987
rs820503	9	94097287	A	C	0.137775	0.0290088	0.0059251	0.000199931	22.9979	9.80009e-07	ebi-a-GCST90092987
rs822928	1	96919620	C	A	0.529646	0.0240148	0.00410698	0.000287342	33.0555	5e-09	ebi-a-GCST90092987
rs9388530	6	79925400	T	A	0.436499	-0.0189712	0.00409638	0.000177051	20.3655	3.59998e-06	ebi-a-GCST90092987
rs9616847	22	112007756	T	A	0.388308	0.0239233	0.00420047	0.000271883	31.2766	1.2e-08	ebi-a-GCST90092987
rs964184	11	111903832	C	G	0.867233	-0.17836	0.00600369	0.00732573	848.72	5.9979e-194	ebi-a-GCST90092987
rs9910747	17	136972187	C	A	0.062203	0.0400544	0.0084402	0.000187176	21.5304	2.1e-06	ebi-a-GCST90092987
rs10178407	2	43806609	T	C	0.389472	-0.066462	0.012748	0.00210067	27.7199	2.27002e-07	met-c-845
rs10193405	2	18234588	A	G	0.701746	-0.064174	0.013403	0.00172391	22.7396	2e-06	met-c-845
rs11042199	11	185342723	T	C	0.168344	0.080216	0.016596	0.00180175	23.7682	1.6e-06	met-c-845
rs113394924	11	10974887	G	T	0.078812	0.154755	0.02319	0.00347744	45.9508	3.46976e-11	met-c-845
rs115849089	8	69433714	A	G	0.107104	0.105003	0.020229	0.00210882	27.8277	2.56e-07	met-c-845
rs117226198	9	88238448	T	C	0.030667	-0.257271	0.047585	0.0039351	52.0221	7.97995e-08	met-c-845
rs12226389	11	116314563	C	T	0.186565	-0.123688	0.016482	0.00464342	61.4298	9.30894e-14	met-c-845
rs1260326	2	130381246	C	T	0.636873	0.070956	0.012833	0.00232873	30.7363	4.03999e-08	met-c-845
rs1667351	19	17681410	T	A	0.213881	0.070453	0.015119	0.00166913	22.0158	3.70997e-06	met-c-845
rs174547	11	33792631	C	T	0.402613	-0.351703	0.012247	0.0595012	833.081	5.4954e-179	met-c-845
rs35418847	4	62712053	T	C	0.082089	-0.133185	0.025655	0.00267317	35.2946	2.55e-07	met-c-845
rs4122352	16	123065778	A	G	0.2699	0.098011	0.014111	0.00378586	50.0417	5.37032e-12	met-c-845
rs41501646	11	35185897	G	A	0.053471	0.163872	0.028845	0.00271826	35.8917	1.7e-08	met-c-845
rs56408067	11	227614005	A	G	0.787326	-0.07238	0.015237	0.00175443	23.1429	2.39999e-06	met-c-845
rs62114203	19	27021913	T	A	0.003315	-0.715878	0.152946	0.00338649	44.7448	3.37e-06	met-c-845
rs62267022	3	53393844	C	G	0.029146	0.211233	0.045935	0.00252515	33.3353	4.98001e-06	met-c-845
rs72654473	19	81184341	A	C	0.072469	-0.133383	0.025532	0.00239173	31.5698	2.13998e-07	met-c-845
rs7911761	10	138732579	G	C	0.403497	-0.058761	0.0127	0.00166212	21.9232	4.35001e-06	met-c-845
rs964184	11	101627925	C	G	0.856223	0.080953	0.017563	0.00161351	21.2811	4.72999e-06	met-c-845

## Sheet: Table S4
		TableS4. Single Nucleotide Polymorphisms for cancer.
SNP	Chr	Pos	Effect Allele	Other Allele	Eaf	Beta	SE	R2	F	P value	Name
rs10016022	4	10446906	G	A	0.734638	0.0828819	0.00211115	0.00267831	105.005	1e-200	Lung cancer
rs10093032	8	102678798	T	C	0.342114	0.011786	0.00206847	6.25294e-05	25.4977	5.49997e-09	Lung cancer
rs10109414	8	23751151	T	C	0.413917	0.0335927	0.00197891	0.00054751	223.367	5.90065e-70	Lung cancer
rs1012383	17	59196065	T	G	0.825294	-0.0165	0.00256906	7.85081e-05	32.0139	1.29987e-11	Lung cancer
rs10142834	14	60734963	G	A	0.35271	0.0145452	0.00205105	9.6602e-05	39.3929	1.20005e-12	Lung cancer
rs10179654	2	102921783	G	T	0.528251	-0.00897941	0.00193909	4.01862e-05	16.3864	9.59997e-07	Lung cancer
rs10183437	2	42423683	G	A	0.575023	0.00933405	0.00195399	4.25815e-05	17.3632	1.79999e-06	Lung cancer
rs10204284	2	183036519	T	C	0.172553	-0.0156064	0.00256344	6.95502e-05	28.3608	7.79992e-10	Lung cancer
rs10205233	2	227614005	T	C	0.0457185	0.0259154	0.00464037	5.86023e-05	23.8962	1.29999e-08	Lung cancer
rs10224002	7	151415041	G	A	0.289008	0.0361004	0.00214381	0.000535585	218.5	2.49977e-66	Lung cancer
rs102274	11	61557826	C	T	0.345639	0.0155018	0.00204206	0.000108701	44.3273	9.70063e-15	Lung cancer
rs10253231	7	22387172	C	T	0.196666	-0.0111873	0.00244689	3.95463e-05	16.1255	6.80002e-07	Lung cancer
rs10276670	7	30956489	G	A	0.234071	0.0132757	0.00229809	6.31947e-05	25.769	4.30002e-09	Lung cancer
rs10411247	19	1098883	A	G	0.112878	-0.016653	0.00308433	5.55402e-05	22.6476	3.50002e-09	Lung cancer
rs10462921	5	159498320	G	A	0.594449	0.0102934	0.00198172	5.10867e-05	20.8315	3.40001e-08	Lung cancer
rs1047891	2	211540507	A	C	0.313356	-0.0402025	0.00213241	0.000695514	283.79	6.09958e-85	Lung cancer
rs1048046	11	2924591	A	G	0.173996	0.0156318	0.00256433	7.02376e-05	28.6411	2.5e-10	Lung cancer
rs1061157	2	203421199	A	G	0.118538	0.0284538	0.00299343	0.000169189	68.9977	1.69981e-20	Lung cancer
rs1062062	2	101627925	T	C	0.139258	0.0260687	0.00282636	0.000162915	66.4389	3.29989e-20	Lung cancer
rs10739971	9	96937680	A	G	0.318505	0.0136637	0.00209289	8.10486e-05	33.0499	6.59933e-12	Lung cancer
rs1075403	19	18384950	G	T	0.632338	-0.0130532	0.00202658	7.9225e-05	32.3062	5.79963e-11	Lung cancer
rs10758189	9	33125804	C	T	0.314978	-0.0277809	0.00210184	0.000333048	135.844	3.59998e-41	Lung cancer
rs10758782	9	6406428	T	G	0.94495	-0.0212559	0.00426956	4.70062e-05	19.1675	5.80003e-07	Lung cancer
rs1075989	4	87829251	G	A	0.0898636	-0.0208674	0.00325568	7.1229e-05	29.0454	2.1e-10	Lung cancer
rs1076160	9	135776034	T	C	0.495218	-0.0109825	0.00196129	6.03021e-05	24.5894	9.29994e-09	Lung cancer
rs10832246	11	14380828	A	G	0.336792	0.0121005	0.00208377	6.54106e-05	26.6727	5.80003e-10	Lung cancer
rs10862757	12	84160515	T	C	0.383223	0.0104088	0.00199844	5.12166e-05	20.8844	1.6e-07	Lung cancer
rs10869148	9	74834384	T	C	0.315745	-0.0117416	0.00212284	5.95716e-05	24.2915	5.80003e-09	Lung cancer
rs10900862	5	138732579	T	C	0.669373	0.0127913	0.00209497	7.24212e-05	29.5316	3.50002e-10	Lung cancer
rs10923893	1	120267220	T	C	0.0221885	0.0531802	0.0065762	0.000122719	50.0445	2.80027e-16	Lung cancer
rs10995271	10	64438486	C	G	0.38778	0.00941009	0.00199527	4.20446e-05	17.1442	5.19996e-07	Lung cancer
rs11042751	11	2149864	C	T	0.24293	0.025872	0.00226677	0.000246211	100.416	1.39991e-31	Lung cancer
rs11045893	12	21392819	C	T	0.185806	0.0168992	0.00249709	8.64072e-05	35.2352	3.10027e-13	Lung cancer
rs11056396	12	15344407	C	T	0.121511	-0.0228554	0.0029785	0.000111522	45.4776	1.29987e-15	Lung cancer
rs11078597	17	1618363	C	T	0.186155	0.0152339	0.00250459	7.03183e-05	28.674	2.39999e-09	Lung cancer
rs11107052	12	93901290	G	A	0.156976	0.0126353	0.00267357	4.22546e-05	17.2299	1.09999e-06	Lung cancer
rs11123176	2	114046558	A	G	0.242149	0.0106432	0.00225897	4.15758e-05	16.9531	5.89997e-07	Lung cancer
rs111239279	7	155670175	C	T	0.0174641	-0.0580654	0.00746214	0.000115707	47.1845	4.90004e-14	Lung cancer
rs111642750	1	29320013	A	G	0.0503865	0.0270219	0.00445119	6.98752e-05	28.4933	1.6e-09	Lung cancer
rs11169927	12	52249665	G	A	0.252948	-0.0169077	0.00225905	0.000108039	44.0573	2.19989e-14	Lung cancer
rs11181388	12	42642541	A	C	0.205739	0.0169848	0.00240472	9.42824e-05	38.4469	9.30037e-13	Lung cancer
rs111825271	12	66344706	G	A	0.0456152	0.0252288	0.00466603	5.54187e-05	22.598	8.30004e-09	Lung cancer
rs11218782	11	122599125	A	G	0.347584	-0.0106989	0.00203813	5.1915e-05	21.1692	5.30005e-07	Lung cancer
rs112575251	16	1867370	A	C	0.0601293	-0.0225756	0.00427969	5.76054e-05	23.4897	1.2e-08	Lung cancer
rs114245489	2	158485075	T	G	0.0643492	0.0192467	0.00412468	4.46066e-05	18.189	2.80001e-07	Lung cancer
rs114877749	1	147309666	T	C	0.0162484	-0.0672048	0.00766969	0.000144387	58.8815	1.10002e-19	Lung cancer
rs1149	8	38126359	C	G	0.24605	-0.0155237	0.00226819	8.94101e-05	36.4599	3.29989e-12	Lung cancer
rs11557049	8	66692011	T	C	0.0651445	0.0217141	0.00398641	5.74296e-05	23.418	2.59998e-08	Lung cancer
rs11557577	20	18162481	G	C	0.0447709	-0.0227972	0.00477522	4.44525e-05	18.1261	9.90011e-07	Lung cancer
rs115764512	3	34911744	A	G	0.0158322	0.0357264	0.00779811	3.97758e-05	16.2191	2.1e-06	Lung cancer
rs11590549	1	46086329	T	C	0.241553	0.0105281	0.00226787	4.06132e-05	16.5606	3.59998e-06	Lung cancer
rs116215838	1	119136725	T	G	0.0145978	-0.0632339	0.00806773	0.000115035	46.9106	2.70023e-15	Lung cancer
rs11630969	15	39291535	T	C	0.42811	-0.0147208	0.00197231	0.000106111	43.271	8.99912e-14	Lung cancer
rs11641325	16	424403	T	C	0.215783	-0.0140449	0.00240467	6.67607e-05	27.2232	1.09999e-09	Lung cancer
rs11649653	16	30918487	G	C	0.381616	0.00970228	0.00200533	4.44286e-05	18.1164	6.4e-07	Lung cancer
rs11655704	17	47448172	C	T	0.314338	-0.0119902	0.0020988	6.19712e-05	25.2701	3.50002e-09	Lung cancer
rs11672660	19	46180184	T	C	0.193554	0.0198803	0.00248462	0.000123382	50.3149	7.89951e-16	Lung cancer
rs116744081	4	88470466	T	C	0.0615807	0.0185379	0.00387391	3.97185e-05	16.1957	4.70002e-06	Lung cancer
rs11674517	2	111903832	T	C	0.471696	-0.0216409	0.00197017	0.000233414	95.1958	2.60016e-29	Lung cancer
rs1169302	12	121432302	G	T	0.427082	-0.0142381	0.00197834	9.9206e-05	40.4549	2.29985e-14	Lung cancer
rs11699193	20	60630015	T	C	0.294815	-0.0101689	0.00214401	4.29963e-05	17.5323	2.80001e-06	Lung cancer
rs11708067	3	123065778	G	A	0.242768	-0.0149866	0.00226807	8.25765e-05	33.673	8.99912e-12	Lung cancer
rs1171619	10	61465838	G	A	0.784387	0.0671583	0.00236559	0.00152558	622.999	2.19786e-184	Lung cancer
rs11729997	4	89171059	A	C	0.451603	0.0410295	0.00187314	0.000833824	340.272	1.99986e-110	Lung cancer
rs1173847	1	245528780	C	A	0.45279	0.009864	0.00195019	4.82155e-05	19.6606	1.6e-06	Lung cancer
rs11740250	5	176721272	C	G	0.227432	0.0249377	0.00233745	0.00021854	89.1283	4.19952e-28	Lung cancer
rs11754288	6	25776949	A	G	0.417889	-0.0853742	0.00215885	0.00354609	1451.05	1e-200	Lung cancer
rs11755724	6	7118990	G	A	0.634726	-0.0463165	0.00201716	0.000994733	406.002	1.59956e-122	Lung cancer
rs11757670	6	105869130	T	C	0.151312	-0.0143653	0.00271001	5.30006e-05	21.6119	1.2e-07	Lung cancer
rs11765552	7	97822115	A	T	0.534232	0.0163382	0.00196544	0.000132843	54.1733	1.59993e-17	Lung cancer
rs11768384	7	2499770	G	A	0.386359	-0.00951375	0.0019978	4.29179e-05	17.5004	7.79992e-07	Lung cancer
rs1183394	1	54222571	G	A	0.883451	-0.0248423	0.00301625	0.000127088	51.8262	3.10027e-17	Lung cancer
rs11850396	14	96919620	A	G	0.361434	-0.0165753	0.00203357	0.00012682	51.7169	5.70033e-19	Lung cancer
rs11857366	15	99263801	G	A	0.609744	-0.0336496	0.00200167	0.000538874	219.842	3.29989e-67	Lung cancer
rs1187878	14	55493350	C	T	0.617151	-0.0117355	0.00204861	6.50807e-05	26.5381	2.59998e-09	Lung cancer
rs11908276	20	47480655	T	C	0.166306	0.014539	0.00262537	5.86157e-05	23.9017	6.19998e-08	Lung cancer
rs11923253	3	58376992	A	G	0.352814	-0.0136085	0.00206649	8.45718e-05	34.4867	9.60064e-12	Lung cancer
rs12123877	1	210461311	A	G	0.373122	-0.0139295	0.00200432	9.07685e-05	37.0138	2.90001e-12	Lung cancer
rs12141441	1	82944182	C	T	0.602591	0.0138982	0.00197907	9.2514e-05	37.7257	9.70063e-12	Lung cancer
rs12201275	6	116314563	G	C	0.423737	-0.0151237	0.00196572	0.000111703	45.5514	1.59993e-16	Lung cancer
rs12212337	6	141764804	G	A	0.539748	0.00864497	0.00195005	3.71316e-05	15.1408	1e-06	Lung cancer
rs12239231	1	234661209	C	T	0.0164742	-0.050298	0.00761049	8.19826e-05	33.4308	3.69999e-11	Lung cancer
rs1229984	4	100239319	C	T	0.970227	-0.097415	0.00597879	0.000548249	223.669	3.69999e-61	Lung cancer
rs12318839	12	78776597	T	C	0.354201	-0.0148864	0.00203577	0.000101381	41.3419	2.99985e-14	Lung cancer
rs12379154	9	27455095	C	G	0.483145	-0.00843707	0.00195837	3.55516e-05	14.4966	3.09999e-06	Lung cancer
rs12423171	12	96091058	G	A	0.23013	0.0186699	0.00230706	0.000123511	50.3672	3.69999e-16	Lung cancer
rs12454712	18	60845884	C	T	0.374869	-0.0196075	0.00202963	0.000180188	73.484	1.9002e-22	Lung cancer
rs12459008	19	53454789	T	A	0.333573	-0.0153544	0.00208096	0.000104819	42.7439	1.99986e-14	Lung cancer
rs1254701	10	126810140	G	A	0.830475	-0.0201045	0.00259483	0.000113809	46.4105	2.60016e-17	Lung cancer
rs1258190	10	50991900	C	A	0.479639	0.00921584	0.00195007	4.23954e-05	17.2873	3.29997e-06	Lung cancer
rs1260326	2	27730940	C	T	0.598266	-0.0713967	0.00200044	0.0024503	1001.55	1e-200	Lung cancer
rs12633047	3	53393844	T	C	0.068334	0.0221666	0.00384765	6.25641e-05	25.5119	1.09999e-08	Lung cancer
rs12691755	2	148189702	T	C	0.890714	0.0172332	0.00310494	5.78182e-05	23.5765	9.09997e-09	Lung cancer
rs12702509	7	1281064	A	G	0.753499	0.0367353	0.00225564	0.000501301	204.506	4.30031e-63	Lung cancer
rs12714147	2	85813834	G	A	0.169368	-0.0118405	0.00257837	3.94466e-05	16.0848	9.29994e-07	Lung cancer
rs12796693	11	30429583	C	A	0.243818	-0.0131873	0.00225829	6.4126e-05	26.1488	9.29994e-10	Lung cancer
rs12889267	14	21542766	G	A	0.16608	-0.0132279	0.00269828	4.84678e-05	19.7635	7.79992e-07	Lung cancer
rs12898397	15	75130093	C	T	0.625406	-0.0152356	0.00203272	0.000108761	44.3516	3.10027e-14	Lung cancer
rs12927956	16	51755371	T	C	0.221711	0.0235986	0.00234972	0.00019219	78.3797	2.99985e-23	Lung cancer
rs12967290	18	42600074	T	C	0.298391	0.0161244	0.0021362	0.000108862	44.393	5.19996e-14	Lung cancer
rs12987661	2	69813458	C	T	0.124995	-0.0388501	0.00292629	0.000330155	134.664	2.49977e-43	Lung cancer
rs13065440	3	170611490	G	A	0.236829	-0.0158293	0.00228671	9.05754e-05	36.9351	2.70023e-13	Lung cancer
rs13094438	3	47277885	A	G	0.593562	0.0193843	0.00198456	0.000181297	73.9365	6.59933e-23	Lung cancer
rs13107325	4	103188709	T	C	0.0748679	-0.0478015	0.00358845	0.000316528	129.104	1.10002e-43	Lung cancer
rs13155267	5	90193468	C	T	0.277714	-0.0173034	0.00217423	0.000120116	48.9826	3.90032e-18	Lung cancer
rs13217139	6	131194481	T	C	0.694989	0.0178526	0.00210998	0.000135122	55.1029	4.40048e-18	Lung cancer
rs1321822	6	90122867	G	C	0.362553	-0.00975578	0.00202264	4.39916e-05	17.9382	2.30001e-06	Lung cancer
rs13237426	7	46507656	C	T	0.061986	0.0216356	0.00403669	5.44341e-05	22.1965	9.40005e-09	Lung cancer
rs13251492	8	144895553	A	G	0.279867	-0.0109819	0.00220313	4.86127e-05	19.8226	2.19999e-07	Lung cancer
rs13261836	8	9941175	A	G	0.657848	-0.0110659	0.0021379	5.51249e-05	22.4782	5.49997e-07	Lung cancer
rs13316	14	93407301	A	C	0.425556	-0.0170882	0.00199759	0.000142767	58.2209	1.39991e-17	Lung cancer
rs1348813	2	200245245	G	C	0.752464	0.0115669	0.00224847	4.98411e-05	20.3235	5.49997e-07	Lung cancer
rs1371610	2	12119686	A	G	0.772824	-0.0136849	0.00231406	6.57592e-05	26.8148	2.19999e-09	Lung cancer
rs1411189	10	28843478	A	G	0.276017	0.0102395	0.00217717	4.19036e-05	17.0868	2.59998e-07	Lung cancer
rs1411992	9	71170702	C	G	0.810208	-0.0155813	0.00249073	7.46641e-05	30.4463	6.4003e-11	Lung cancer
rs14234	2	70524142	G	A	0.394049	-0.00815126	0.00198144	3.17298e-05	12.9381	3.69999e-06	Lung cancer
rs1445288	6	166517538	C	A	0.265264	0.0129866	0.0022032	6.57401e-05	26.807	1.6e-08	Lung cancer
rs1445401	8	72249022	T	C	0.503006	0.00783463	0.00195002	3.06896e-05	12.5139	3.89996e-06	Lung cancer
rs1470144	11	15832567	T	C	0.296703	0.0142207	0.00212129	8.43981e-05	34.4159	7.29962e-11	Lung cancer
rs1484873	18	43206985	G	A	0.943925	-0.02339	0.00438847	5.79158e-05	23.6163	3.89996e-07	Lung cancer
rs1571256	13	48671081	G	A	0.659651	-0.0159429	0.00205909	0.000114131	46.5417	1.20005e-14	Lung cancer
rs1617563	18	5589112	G	A	0.476557	-0.0128488	0.00195808	8.23644e-05	33.5865	1.5e-10	Lung cancer
rs164011	17	74273165	A	G	0.314473	-0.0196292	0.00212398	0.000166128	67.7493	7.29962e-21	Lung cancer
rs1656397	2	233428927	C	G	0.238382	0.0105228	0.00228078	4.02071e-05	16.395	2.39999e-06	Lung cancer
rs16888128	6	56569104	G	A	0.227845	0.0161099	0.0023256	9.13187e-05	37.2382	5.10035e-13	Lung cancer
rs16897561	5	67560716	T	G	0.190156	0.0120223	0.00247992	4.4516e-05	18.152	3.50002e-07	Lung cancer
rs16941230	12	111522000	C	A	0.034409	-0.031732	0.00533209	6.69099e-05	27.2841	2.90001e-09	Lung cancer
rs16956273	15	72117102	A	G	0.236802	-0.0176531	0.00229688	0.00011264	45.9339	1.50003e-15	Lung cancer
rs17036326	3	12389313	G	A	0.120588	-0.0303875	0.00298022	0.000195847	79.8714	5.60015e-25	Lung cancer
rs17050272	2	121306440	A	G	0.409907	0.0306986	0.00196974	0.000455904	185.978	4.00037e-56	Lung cancer
rs17179078	14	37923454	A	G	0.286852	0.0168188	0.00215908	0.000115733	47.1952	3.19963e-14	Lung cancer
rs17189719	13	96128875	G	A	0.102891	0.0252739	0.00321547	0.000117923	48.0881	1.99986e-15	Lung cancer
rs17381955	1	15508945	C	T	0.396171	-0.00896502	0.00197936	3.84529e-05	15.6796	2.39999e-06	Lung cancer
rs17485501	3	169130269	T	C	0.258805	-0.0206171	0.00222073	0.000163076	66.5045	5.70033e-22	Lung cancer
rs17497828	1	67452322	A	G	0.26187	-0.012094	0.0022076	5.65443e-05	23.057	3.2e-08	Lung cancer
rs17546879	7	50744908	T	C	0.088512	-0.0326432	0.00342333	0.000171937	70.1186	3.40017e-22	Lung cancer
rs17602145	5	15693084	C	T	0.309777	0.00980578	0.00210517	4.11181e-05	16.7664	1.79999e-06	Lung cancer
rs17630640	6	164107529	G	A	0.131243	-0.0178946	0.00287683	7.30211e-05	29.7762	2.39999e-10	Lung cancer
rs17678338	10	82098146	T	C	0.12543	0.0227585	0.00294803	0.000113635	46.3396	3.29989e-15	Lung cancer
rs17685	7	75616105	A	G	0.277678	-0.014179	0.00217134	8.0648e-05	32.8865	9.09913e-12	Lung cancer
rs17775391	3	66444697	C	A	0.282099	-0.0102911	0.0021874	4.28963e-05	17.4915	1.79999e-06	Lung cancer
rs1801229	10	17024615	T	A	0.901014	0.0153859	0.00328801	4.22261e-05	17.2183	9.29994e-07	Lung cancer
rs1805100	8	76476396	A	G	0.47612	0.0394216	0.00195295	0.000775259	316.354	4.60045e-92	Lung cancer
rs1860158	7	156427016	T	C	0.714237	0.0139542	0.00215634	7.94856e-05	32.4125	1.10002e-11	Lung cancer
rs1862069	2	169933741	A	G	0.539837	-0.0132155	0.00194457	8.67704e-05	35.3833	4.40048e-12	Lung cancer
rs1866264	3	69106304	T	C	0.357221	-0.0199273	0.00202892	0.000182358	74.3694	6.90081e-22	Lung cancer
rs1873411	3	193804087	T	C	0.682513	0.00878375	0.00208899	3.3437e-05	13.6342	1.7e-06	Lung cancer
rs1886603	10	119482303	A	G	0.150784	0.0238963	0.00272303	0.00014624	59.6373	8.99912e-19	Lung cancer
rs1915747	2	213087563	G	A	0.459226	0.015742	0.00194423	0.000123081	50.1921	2.60016e-17	Lung cancer
rs1929861	1	227216662	C	T	0.460168	0.0127338	0.00194851	8.05603e-05	32.8508	6.79986e-11	Lung cancer
rs1933437	13	28624294	A	G	0.615596	0.0140773	0.00204789	9.37891e-05	38.2457	5.10035e-13	Lung cancer
rs2008843	21	16534968	C	T	0.218646	0.0166269	0.00236619	9.44587e-05	38.5188	5.70033e-12	Lung cancer
rs2047866	15	76136194	T	C	0.523875	0.0392359	0.0019662	0.000767973	313.379	4.40048e-94	Lung cancer
rs2048010	5	39675610	G	A	0.247407	-0.0134188	0.00225587	6.70547e-05	27.3431	1.2e-08	Lung cancer
rs2070698	6	12291112	C	T	0.540807	-0.00942061	0.00194887	4.40784e-05	17.9736	7.29995e-07	Lung cancer
rs2070971	7	44197583	T	G	0.135623	0.0184632	0.00285195	7.99246e-05	32.5915	5.10035e-12	Lung cancer
rs2072977	20	25469844	G	A	0.17919	0.0167659	0.00255364	8.26876e-05	33.7183	1.29987e-11	Lung cancer
rs2075252	2	170010985	C	T	0.750478	-0.0360265	0.00227288	0.000486095	198.3	9.60064e-58	Lung cancer
rs2075635	16	4950940	T	C	0.0697671	-0.0182992	0.00384548	4.34647e-05	17.7233	8.09991e-07	Lung cancer
rs209960	20	52716084	C	T	0.721311	0.0157847	0.00218029	0.000100172	40.8487	1.99986e-13	Lung cancer
rs219779	21	37833751	A	G	0.262417	-0.0309653	0.00222389	0.000371179	151.403	2.90001e-43	Lung cancer
rs2229357	12	57843711	A	G	0.239939	-0.0658615	0.00228973	0.00158213	646.13	8.70964e-188	Lung cancer
rs2229677	14	66028446	G	A	0.687107	-0.0103021	0.00210977	4.56354e-05	18.6085	5.19996e-07	Lung cancer
rs2230786	9	111692163	A	G	0.0246008	-0.0333263	0.00629518	5.33011e-05	21.7345	1.09999e-07	Lung cancer
rs2236947	3	50371432	A	C	0.479598	-0.0125127	0.00194616	7.81535e-05	31.8693	5.99998e-10	Lung cancer
rs2240390	7	101257075	C	T	0.380288	-0.0173026	0.00203781	0.000141109	57.5448	1.29987e-11	Lung cancer
rs2243315	21	16794505	G	A	0.300478	0.0140832	0.00213378	8.33771e-05	33.9995	8.30042e-12	Lung cancer
rs2247979	10	43923728	A	G	0.815964	-0.0132182	0.00251411	5.24745e-05	21.3974	6.4e-08	Lung cancer
rs2252662	2	61670731	C	T	0.610347	-0.0150459	0.0019844	0.000107677	43.9094	5.30029e-15	Lung cancer
rs2252862	2	122004596	G	C	0.360017	-0.0201959	0.00202643	0.000187952	76.6512	1.20005e-24	Lung cancer
rs2269524	22	42475703	G	T	0.322442	-0.0140545	0.00209724	8.63096e-05	35.1954	7.50067e-12	Lung cancer
rs2273061	20	10639543	A	G	0.405812	-0.0127232	0.00199246	7.80677e-05	31.8343	4.10015e-12	Lung cancer
rs2276133	11	65562257	A	G	0.246295	-0.0334455	0.00226328	0.0004153	169.407	2.39994e-53	Lung cancer
rs2286028	12	1015469	C	G	0.19727	-0.0163396	0.00248296	8.45558e-05	34.4802	4.60045e-12	Lung cancer
rs2287079	16	53333569	T	G	0.320045	-0.00994563	0.00209306	4.30513e-05	17.5547	1.29999e-06	Lung cancer
rs2290851	11	47753370	T	C	0.544125	-0.0159212	0.00196597	0.000125755	51.2826	4.00037e-16	Lung cancer
rs2292038	15	63449680	G	C	0.513177	-0.0111908	0.00196035	6.25735e-05	25.5157	3.89996e-09	Lung cancer
rs2297215	9	33036550	G	A	0.22446	0.0165564	0.0023454	9.54344e-05	38.9167	1.10002e-11	Lung cancer
rs2305407	3	160130110	A	G	0.518517	-0.0126384	0.0019707	7.9755e-05	32.5224	1.79999e-10	Lung cancer
rs234944	6	2198327	A	G	0.624811	-0.0189763	0.00200694	0.000168831	68.8517	6.59933e-20	Lung cancer
rs2429467	12	47186770	T	C	0.0489337	0.0223983	0.00451899	4.66959e-05	19.041	2.59998e-07	Lung cancer
rs2436928	8	103611260	A	C	0.859903	-0.0290706	0.00280808	0.000203618	83.0414	5.30029e-28	Lung cancer
rs2444239	11	120056416	T	A	0.559616	0.0167796	0.00195391	0.000138776	56.5933	3.19963e-19	Lung cancer
rs2470514	3	15750344	C	A	0.678445	-0.0120977	0.00207911	6.38566e-05	26.0389	4.20001e-09	Lung cancer
rs2503701	1	2121118	T	C	0.603509	0.0115605	0.00200717	6.39588e-05	26.0806	7.10003e-09	Lung cancer
rs251231	5	172518874	A	G	0.576181	-0.00932609	0.0019923	4.24784e-05	17.3211	6.90001e-07	Lung cancer
rs2538	4	56236328	T	C	0.286018	0.010438	0.0020634	4.44985e-05	18.1449	2.19999e-07	Lung cancer
rs2581778	3	53055311	A	G	0.426485	0.0445545	0.00196572	0.000971095	396.345	4.39542e-117	Lung cancer
rs2589	1	200447395	T	C	0.600916	0.0131979	0.00197713	8.35445e-05	34.0678	4.19952e-11	Lung cancer
rs2657879	12	56865338	G	A	0.181629	0.033303	0.00252702	0.00032971	134.482	2.09991e-40	Lung cancer
rs2664141	15	39879517	T	C	0.295856	0.0148766	0.00214839	9.22103e-05	37.6018	3.50026e-14	Lung cancer
rs2668418	19	1366422	G	C	0.751112	-0.0126386	0.00232119	5.97223e-05	24.353	2.1e-08	Lung cancer
rs2688	17	36046931	T	G	0.60662	-0.0112057	0.0020018	5.9929e-05	24.4373	3.59998e-09	Lung cancer
rs2728118	4	88929305	A	G	0.101688	0.139846	0.00308854	0.00357295	1462.08	1e-200	Lung cancer
rs272893	5	131663062	C	T	0.630869	0.017873	0.00202127	0.00014878	60.6735	1.99986e-20	Lung cancer
rs2758886	6	39250837	A	G	0.2976	0.0185752	0.00212225	0.00014425	58.8257	1.9002e-19	Lung cancer
rs2760217	1	163641173	A	G	0.399913	-0.0168058	0.00197589	0.000135559	55.2811	4.60045e-19	Lung cancer
rs2768558	6	109258284	C	T	0.208626	-0.0140067	0.00247073	6.47816e-05	26.4162	3.40001e-09	Lung cancer
rs2784128	1	50862183	T	C	0.520365	0.0194437	0.00193892	0.000188715	76.9624	4.49987e-24	Lung cancer
rs278981	4	40428010	C	T	0.758206	-0.011627	0.00222434	4.95676e-05	20.212	6.49995e-08	Lung cancer
rs279941	13	103698168	C	A	0.877878	-0.0212866	0.00297975	9.71562e-05	39.6189	1.99986e-13	Lung cancer
rs2834318	21	35356814	T	G	0.65898	-0.0109442	0.00206524	5.38332e-05	21.9514	2.99999e-08	Lung cancer
rs28368975	2	16231069	T	G	0.676003	-0.01185	0.00206755	6.15115e-05	25.0826	2e-08	Lung cancer
rs28384289	16	79925400	T	C	0.146689	0.038166	0.00275491	0.00036466	148.743	3.90032e-44	Lung cancer
rs28384338	15	81166740	G	A	0.263858	0.0139598	0.0022156	7.57042e-05	30.8704	4.79954e-11	Lung cancer
rs28548845	12	122594249	C	T	0.478558	-0.0312996	0.00194583	0.000488932	199.457	7.59976e-60	Lung cancer
rs2862616	1	179295532	G	A	0.519217	0.0115467	0.00193796	6.65647e-05	27.1433	1.5e-09	Lung cancer
rs28647848	17	27038533	A	G	0.086035	0.0275846	0.00349417	0.000119665	48.7989	2.09991e-15	Lung cancer
rs2907608	12	2997397	A	G	0.34192	0.0122904	0.00207281	6.79775e-05	27.7194	2.5e-09	Lung cancer
rs2954038	8	126507389	A	C	0.697847	-0.0154268	0.00212586	0.000100362	40.9263	1.10002e-13	Lung cancer
rs2972146	2	227100698	T	G	0.647448	0.0173922	0.00202349	0.000138092	56.3141	2.49977e-20	Lung cancer
rs310394	6	81803366	C	T	0.721352	0.00934843	0.00216648	3.51326e-05	14.3257	3.09999e-06	Lung cancer
rs3117138	6	32306970	A	C	0.753916	-0.0274693	0.00446414	0.000279983	114.194	5.40008e-11	Lung cancer
rs3134879	6	30015905	C	T	0.429603	-0.0163502	0.00277938	0.000131015	53.4278	5.69994e-09	Lung cancer
rs33554	5	112312736	C	G	0.502463	0.0104941	0.00195463	5.50617e-05	22.4524	6.4e-08	Lung cancer
rs33954397	22	32506143	T	C	0.0802284	-0.0248194	0.0036095	9.09119e-05	37.0723	1.10002e-11	Lung cancer
rs34319556	15	60713555	A	C	0.139302	0.0144094	0.00281695	4.97886e-05	20.3021	2.69998e-07	Lung cancer
rs344122	4	77637502	C	A	0.756424	-0.0095975	0.00216526	3.39427e-05	13.8405	2e-06	Lung cancer
rs34529039	19	33792631	A	C	0.137055	0.0185646	0.00286623	8.15228e-05	33.2433	2.29985e-11	Lung cancer
rs34552238	16	89920497	T	C	0.2136	-0.0170234	0.00238575	9.7357e-05	39.7008	3.10027e-13	Lung cancer
rs345748	15	33343118	G	A	0.751831	0.0151045	0.00225905	8.51355e-05	34.7166	1.99986e-12	Lung cancer
rs347685	3	141807137	A	C	0.725402	0.0254922	0.00217929	0.000258893	105.59	4.60045e-33	Lung cancer
rs34847539	11	68748003	C	T	0.632324	0.00986946	0.0020249	4.5292e-05	18.4685	4.49997e-06	Lung cancer
rs35184622	15	86073035	G	A	0.3299	0.0177984	0.00207732	0.00014006	57.1169	4.30031e-16	Lung cancer
rs35233638	1	24294587	A	G	0.431186	0.0105586	0.00195426	5.46862e-05	22.2993	7.59994e-07	Lung cancer
rs35259333	3	195628735	G	A	0.0321623	0.0413667	0.00550938	0.000106532	43.4428	8.49963e-14	Lung cancer
rs35287144	4	74488632	G	A	0.055348	0.0225069	0.00407089	5.29706e-05	21.5997	2.90001e-08	Lung cancer
rs35296828	15	96705907	T	C	0.294651	-0.0104412	0.00214358	4.53151e-05	18.4779	1.29999e-07	Lung cancer
rs35332062	7	73012042	A	G	0.126756	-0.0623215	0.002929	0.000859825	350.892	5.79429e-106	Lung cancer
rs35341285	7	139911944	C	A	0.136107	-0.0175272	0.00284083	7.2243e-05	29.4589	1.29999e-09	Lung cancer
rs354524	6	111508109	A	G	0.56938	0.0101878	0.00196044	5.08964e-05	20.7539	2.99999e-08	Lung cancer
rs35640690	7	46719105	C	T	0.272078	-0.0149771	0.0021874	8.88513e-05	36.232	5.10035e-12	Lung cancer
rs357499	3	153946463	G	C	0.855595	0.0170792	0.00276904	7.20801e-05	29.3925	1.6e-10	Lung cancer
rs358231	4	22820504	T	A	0.851938	0.0231385	0.00264588	0.000135068	55.0808	9.20026e-18	Lung cancer
rs36060036	16	20361950	T	C	0.166399	-0.0252048	0.0026283	0.00017624	71.874	4.19952e-25	Lung cancer
rs3729931	3	12626516	A	G	0.358036	-0.0149205	0.00202965	0.000102337	41.7319	1.59993e-14	Lung cancer
rs3732671	3	13407556	C	T	0.56092	0.010132	0.00199332	5.05667e-05	20.6194	4e-07	Lung cancer
rs3739605	9	95475937	A	G	0.174513	0.0219155	0.00257189	0.000138379	56.4314	1.9002e-18	Lung cancer
rs3746575	20	43058096	G	C	0.593527	-0.0241738	0.00202555	0.000281963	115.002	1.29987e-35	Lung cancer
rs3764955	2	148674797	C	G	0.296999	0.0222338	0.00212347	0.000206428	84.1875	2.60016e-26	Lung cancer
rs3769598	2	32679732	G	A	0.143555	-0.0201246	0.00275801	9.95869e-05	40.6102	1.50003e-13	Lung cancer
rs3813582	16	79749353	C	T	0.314629	-0.0326455	0.0020992	0.000459622	187.495	4.00037e-55	Lung cancer
rs3820987	2	165595645	C	T	0.0430618	-0.0235859	0.00477107	4.5847e-05	18.6948	6.80002e-07	Lung cancer
rs3934712	5	157928196	C	T	0.212769	0.0150095	0.00237877	7.54698e-05	30.7748	1.59993e-11	Lung cancer
rs4076693	8	33068332	C	T	0.262603	-0.00982235	0.00221592	3.73647e-05	15.2359	1.89998e-06	Lung cancer
rs4112791	9	16596140	C	T	0.51205	0.0132591	0.00195127	8.78508e-05	35.824	3.90032e-12	Lung cancer
rs41281796	6	43323917	A	G	0.11012	0.0146053	0.00311116	4.1807e-05	17.0473	3.2e-06	Lung cancer
rs4234886	4	144124492	A	G	0.592258	-0.0180659	0.00190573	0.000157632	64.2841	3.50026e-22	Lung cancer
rs4245008	10	52576068	A	G	0.851949	-0.0434438	0.00278291	0.000476114	194.226	7.29962e-58	Lung cancer
rs4415952	14	73189153	C	T	0.729523	0.0168157	0.00220431	0.000111591	45.5059	9.8992e-15	Lung cancer
rs4425481	5	35185897	A	C	0.0729101	-0.0220853	0.00373999	6.59396e-05	26.8884	1.09999e-09	Lung cancer
rs4468717	18	3457606	T	C	0.0766711	-0.0332771	0.0038241	0.000156787	63.9392	1.39991e-20	Lung cancer
rs4474021	8	12632903	T	G	0.31968	0.0105839	0.0020892	4.87248e-05	19.8683	1.79999e-08	Lung cancer
rs45474992	19	47724564	T	C	0.0365059	0.0286214	0.00522782	5.76267e-05	23.4984	5.99998e-08	Lung cancer
rs45567235	9	35665153	A	C	0.105546	-0.0186906	0.00322162	6.59593e-05	26.8964	7.29995e-10	Lung cancer
rs4567937	2	18676265	A	G	0.316771	0.0238374	0.00207753	0.000245957	100.313	8.60003e-32	Lung cancer
rs4633229	1	1007203	G	A	0.76009	-0.0124259	0.00238016	5.63118e-05	22.9622	7.39997e-07	Lung cancer
rs464605	5	55807370	T	C	0.746587	0.0231702	0.0022337	0.000203142	82.847	1.29987e-25	Lung cancer
rs464634	5	34661066	C	T	0.450405	0.0231911	0.00195531	0.000266268	108.599	7.8001e-34	Lung cancer
rs4661718	1	16505908	T	C	0.6235	0.0143376	0.00199662	9.65127e-05	39.3565	9.49948e-13	Lung cancer
rs4691380	4	157720124	T	C	0.32524	-0.0123948	0.001984	6.74314e-05	27.4967	1.5e-10	Lung cancer
rs4722511	7	25779243	A	C	0.288672	0.013707	0.00214767	7.71595e-05	31.4639	4.10015e-12	Lung cancer
rs4728152	7	128738544	T	C	0.425492	-0.0148465	0.00196897	0.000107762	43.9443	2.09991e-16	Lung cancer
rs4730222	7	106810293	C	G	0.203267	0.0115204	0.00242355	4.29878e-05	17.5288	3.59998e-07	Lung cancer
rs4740165	9	134397624	T	C	0.937974	0.0293625	0.00429404	0.000100318	40.9085	9.3994e-13	Lung cancer
rs4753068	11	92577031	T	C	0.383782	0.0113991	0.00203054	6.14597e-05	25.0615	1.29999e-09	Lung cancer
rs4764153	12	15201824	C	A	0.404483	-0.00898858	0.00197911	3.8923e-05	15.8713	2.80001e-06	Lung cancer
rs4792718	17	15954692	G	A	0.570966	-0.0160624	0.00197207	0.000126402	51.5463	3.29989e-13	Lung cancer
rs4793788	17	53381796	A	C	0.635105	-0.03911	0.0020247	0.000708956	289.279	2.99985e-93	Lung cancer
rs4796224	17	34842521	G	A	0.479039	-0.0150349	0.0019994	0.000112825	46.0093	6.20012e-14	Lung cancer
rs4802775	19	39234511	T	C	0.169583	0.0124464	0.00262272	4.36311e-05	17.7912	4.70002e-06	Lung cancer
rs4804416	19	7223848	G	T	0.427839	0.0262325	0.00197291	0.000336905	137.418	2.29985e-41	Lung cancer
rs4823085	22	30686226	C	T	0.800813	0.0178089	0.00244991	0.00010118	41.2601	4.30031e-13	Lung cancer
rs4850	16	21976762	A	G	0.0539918	0.0226565	0.00444309	5.24371e-05	21.3821	9.09997e-08	Lung cancer
rs4865796	5	53272664	A	G	0.69256	0.0238629	0.00210986	0.00024249	98.8984	1e-29	Lung cancer
rs4946206	6	117246719	T	C	0.183285	0.0114266	0.00251265	3.90896e-05	15.9393	1.29999e-06	Lung cancer
rs4954571	2	136918828	A	G	0.193801	-0.0154216	0.00246982	7.43168e-05	30.3046	4.90004e-10	Lung cancer
rs4962696	10	126445630	G	A	0.736531	-0.0221773	0.00220968	0.000190883	77.8468	1.59993e-23	Lung cancer
rs503677	10	69827012	A	G	0.350868	0.0194477	0.00204142	0.000172283	70.2599	1.20005e-20	Lung cancer
rs505802	11	64357072	C	T	0.287316	0.0759346	0.00214294	0.00236138	965.123	1e-200	Lung cancer
rs555754	6	160769423	A	G	0.468093	-0.0189316	0.00195408	0.000178473	72.7846	3.90032e-22	Lung cancer
rs55670130	17	73357407	T	C	0.0702441	0.0222798	0.00382035	6.48383e-05	26.4393	7.49998e-10	Lung cancer
rs557441	6	10529087	C	T	0.0757623	-0.0229397	0.00367558	7.36957e-05	30.0514	6.29941e-12	Lung cancer
rs55840085	8	42339634	A	G	0.355777	-0.0147452	0.00203551	9.96656e-05	40.6423	4.79954e-15	Lung cancer
rs55856036	6	39148170	C	A	0.216086	-0.0169999	0.00235975	9.79079e-05	39.9255	1.10002e-13	Lung cancer
rs56038393	4	9897885	A	G	0.278765	-0.138152	0.00207802	0.00767466	3153.52	1e-200	Lung cancer
rs56310223	9	107695882	A	G	0.0798077	-0.0220355	0.00359972	7.1318e-05	29.0817	2.80001e-09	Lung cancer
rs56352102	11	10268593	T	C	0.184391	0.0129697	0.00250078	5.05955e-05	20.6311	6.69993e-08	Lung cancer
rs56376587	18	77160235	C	A	0.48344	0.0175785	0.00199052	0.000154332	62.9381	1.59993e-19	Lung cancer
rs58367598	6	26370833	G	T	0.0366986	0.0340616	0.0052397	8.20298e-05	33.4501	4.19952e-12	Lung cancer
rs58542926	19	19379549	T	C	0.0740898	0.0300548	0.00379342	0.000123932	50.5392	2.60016e-16	Lung cancer
rs59215427	4	101132753	A	C	0.352355	-0.0114898	0.00194674	6.02521e-05	24.569	1.40001e-10	Lung cancer
rs59397548	12	122468756	G	A	0.300625	0.0113029	0.00216066	5.37211e-05	21.9057	1.89998e-07	Lung cancer
rs59536819	2	242272388	G	A	0.16186	-0.0237821	0.00262528	0.000153457	62.5811	2.49977e-19	Lung cancer
rs6003484	22	23379985	A	G	0.301887	0.0105841	0.00213005	4.7218e-05	19.2539	1.2e-07	Lung cancer
rs6085661	20	6693128	T	C	0.383489	0.00966912	0.00200738	4.42077e-05	18.0263	7.00003e-07	Lung cancer
rs6129800	20	39914030	A	G	0.222941	-0.0132891	0.00234534	6.11878e-05	24.9506	7.49998e-09	Lung cancer
rs613872	18	53210302	T	G	0.826445	0.0151823	0.00258285	6.61236e-05	26.9634	2.99999e-09	Lung cancer
rs6142206	20	33212055	A	G	0.420897	0.01667	0.00197946	0.000135467	55.2435	6.4003e-19	Lung cancer
rs61744628	20	52186837	A	G	0.0275306	-0.0411067	0.00597044	9.04788e-05	36.8957	8.4004e-11	Lung cancer
rs61749861	7	72848499	C	G	0.0596527	-0.0195629	0.00412546	4.29353e-05	17.5075	1.09999e-06	Lung cancer
rs62052820	16	69575238	A	G	0.226979	0.028201	0.00233125	0.000279085	113.827	2.80027e-35	Lung cancer
rs62188269	2	183306507	T	C	0.194365	-0.0139598	0.00244581	6.10302e-05	24.8863	2.59998e-09	Lung cancer
rs62326216	4	146845631	G	A	0.182034	-0.0152696	0.00240988	6.94341e-05	28.3135	4.60002e-10	Lung cancer
rs62370948	5	42832324	T	C	0.0160283	-0.0421293	0.00774458	5.59846e-05	22.8288	2e-07	Lung cancer
rs62519913	8	72668183	T	G	0.0747223	-0.0213162	0.00371669	6.28307e-05	25.6206	3.40001e-09	Lung cancer
rs62580767	9	113035152	C	T	0.180756	-0.0178875	0.00253386	9.47622e-05	38.6426	9.30037e-13	Lung cancer
rs62585347	9	130743618	T	C	0.0480895	-0.0407406	0.00455904	0.000151961	61.9708	3.90032e-19	Lung cancer
rs62618693	11	32956492	T	C	0.0442434	-0.0254848	0.00479408	5.49273e-05	22.3976	1.29999e-08	Lung cancer
rs62619939	10	16967586	G	C	0.117672	0.0219505	0.00302729	0.000100051	40.7995	5.50047e-14	Lung cancer
rs6415788	9	4118111	T	G	0.59721	-0.0159161	0.00200607	0.000121873	49.6995	1.69981e-16	Lung cancer
rs641738	19	54676763	T	C	0.445219	-0.0141759	0.00199366	9.92719e-05	40.4818	1.20005e-14	Lung cancer
rs6441598	3	101060716	G	T	0.399028	-0.0106775	0.0020006	5.46798e-05	22.2967	3.40001e-07	Lung cancer
rs647080	11	111609174	A	G	0.326458	0.0160121	0.00209327	0.000112751	45.9788	9.60064e-14	Lung cancer
rs653178	12	112007756	T	C	0.516112	-0.040743	0.00194602	0.000829134	338.357	9.30037e-100	Lung cancer
rs655555	1	234863292	A	C	0.370797	-0.0176796	0.00200818	0.000145848	59.4778	3.80014e-19	Lung cancer
rs6575900	14	102675350	C	G	0.204155	0.0176355	0.00243031	0.000101063	41.2124	1.9002e-14	Lung cancer
rs6651267	8	87535573	A	G	0.75841	-0.011929	0.00227653	5.2146e-05	21.2634	2.5e-08	Lung cancer
rs6664244	1	40374386	C	T	0.390712	-0.01032	0.00198787	5.07071e-05	20.6767	2.69998e-08	Lung cancer
rs6685648	1	15825195	C	T	0.313369	-0.0242596	0.00208587	0.000253266	103.294	8.80035e-33	Lung cancer
rs6694957	1	186508738	A	G	0.259713	-0.0155464	0.0022108	9.29359e-05	37.8978	1.20005e-12	Lung cancer
rs66974947	11	66075144	T	G	0.454746	-0.0158416	0.00195077	0.00012445	50.7504	4.19952e-17	Lung cancer
rs6735639	2	85967773	T	C	0.821402	0.0107322	0.00252642	3.3794e-05	13.7798	2.69998e-06	Lung cancer
rs6784842	3	185342723	T	C	0.343604	0.019702	0.00204742	0.000175095	71.407	1.9002e-22	Lung cancer
rs6801610	3	142848367	G	A	0.480744	-0.00903282	0.00194546	4.07354e-05	16.6104	3.09999e-06	Lung cancer
rs6855233	4	1002125	T	C	0.712014	0.0146347	0.00205414	8.7833e-05	35.8167	2.39994e-12	Lung cancer
rs6856210	4	10583154	G	A	0.12958	-0.0337579	0.00277457	0.000257068	104.845	1.39991e-34	Lung cancer
rs6861681	5	173362458	A	G	0.301984	-0.0118008	0.00211833	5.87087e-05	23.9396	4.90004e-08	Lung cancer
rs686364	21	31587793	G	A	0.236077	0.0255604	0.00231721	0.000235651	96.1082	1.39991e-29	Lung cancer
rs6917325	6	52666273	C	T	0.572982	0.0145199	0.00196444	0.000103168	42.0706	5.50047e-14	Lung cancer
rs6957746	7	65092316	A	G	0.881809	-0.0140348	0.00300581	4.10583e-05	16.7421	1e-06	Lung cancer
rs6965823	7	4703360	A	C	0.322184	-0.0170168	0.00207952	0.000126474	51.5758	8.4004e-16	Lung cancer
rs6968865	7	17287269	T	A	0.62826	-0.0110553	0.00200908	5.70886e-05	23.279	5.69994e-09	Lung cancer
rs7020300	9	86550647	G	A	0.254686	-0.00927793	0.0022377	3.26796e-05	13.3254	3.89996e-06	Lung cancer
rs703873	5	72426085	A	G	0.418203	-0.0328925	0.00197423	0.000526481	214.783	5.50047e-64	Lung cancer
rs7043145	9	95895411	T	C	0.490175	0.00940891	0.00194897	4.42467e-05	18.0422	4.60002e-07	Lung cancer
rs7081609	10	88939962	C	T	0.841106	0.0336554	0.00273758	0.000302759	123.486	1.9002e-36	Lung cancer
rs7089424	10	63752159	G	T	0.341588	0.0109962	0.00205397	5.43896e-05	22.1783	7.19996e-09	Lung cancer
rs7134654	12	47448345	C	T	0.520951	-0.0109145	0.00194572	5.94586e-05	24.2454	2.99999e-07	Lung cancer
rs7190307	16	68218336	A	G	0.453718	-0.0143126	0.00196246	0.000101548	41.4099	4.10015e-15	Lung cancer
rs7228427	18	24318839	G	T	0.31497	0.0142639	0.0021044	8.77981e-05	35.8025	5.10035e-13	Lung cancer
rs7251418	19	41341589	G	A	0.728486	-0.0102801	0.00219457	4.1806e-05	17.0469	3.50002e-06	Lung cancer
rs7257861	19	7180857	T	C	0.0529251	0.0224736	0.00436831	5.06316e-05	20.6459	4.20001e-08	Lung cancer
rs72668246	1	55002013	G	A	0.0540259	0.0219107	0.00428803	4.90709e-05	20.0094	1.09999e-06	Lung cancer
rs72683923	14	50735947	C	T	0.0197102	-0.0635936	0.00723117	0.00015628	63.7323	4.30031e-19	Lung cancer
rs72692842	1	149992890	T	C	0.0924789	-0.0187537	0.0033397	5.90341e-05	24.0724	4.79999e-09	Lung cancer
rs72821229	10	93349021	A	G	0.241135	-0.0118591	0.00227547	5.14705e-05	20.988	1.5e-07	Lung cancer
rs72875124	6	64032837	T	C	0.0885316	0.0156947	0.00342228	3.97536e-05	16.21	4.70002e-06	Lung cancer
rs72923454	2	176984544	T	C	0.0249134	0.0768086	0.00621307	0.000286633	116.907	1.20005e-35	Lung cancer
rs731146	9	119094545	C	A	0.230508	0.0156682	0.00233207	8.7088e-05	35.5129	2.70023e-13	Lung cancer
rs73234156	8	32425102	G	A	0.0865943	0.0253247	0.00346611	0.000101455	41.3719	3.29989e-14	Lung cancer
rs73488277	7	155665303	T	G	0.132545	0.0166831	0.00288182	6.4002e-05	26.0982	3.50002e-10	Lung cancer
rs738408	22	44324730	T	C	0.208209	-0.0204849	0.00245449	0.000138359	56.4232	4.30031e-17	Lung cancer
rs738794	22	24134758	A	G	0.919575	-0.0220881	0.00360129	7.21647e-05	29.427	1.29999e-09	Lung cancer
rs74397112	12	133094111	T	C	0.141416	0.0271776	0.00278733	0.000179363	73.1478	7.29962e-23	Lung cancer
rs7451021	6	130381246	C	T	0.68554	0.0164157	0.00211326	0.000116184	47.3791	1.29987e-14	Lung cancer
rs75406471	10	5257647	A	G	0.154303	-0.0188758	0.00269679	9.29886e-05	37.9193	7.10068e-12	Lung cancer
rs75955295	1	91562867	T	C	0.059516	-0.0201563	0.00409669	4.54817e-05	18.5458	1.09999e-06	Lung cancer
rs76057237	10	104678350	A	G	0.0556081	0.0235029	0.00424808	5.80181e-05	23.658	2.99999e-08	Lung cancer
rs7629369	3	121566282	C	T	0.293285	0.0133662	0.00213409	7.40594e-05	30.1997	5.1e-10	Lung cancer
rs76358556	3	126014827	G	A	0.203876	-0.0258653	0.00241396	0.000217176	88.5719	8.4004e-28	Lung cancer
rs76393220	5	159243478	T	C	0.050386	0.0185019	0.00445443	3.27582e-05	13.3575	4.09996e-06	Lung cancer
rs7658864	4	146710345	T	C	0.139979	-0.0191568	0.00268118	8.83584e-05	36.031	1e-13	Lung cancer
rs77542162	17	67081278	G	A	0.0227008	-0.0640761	0.0066911	0.000182176	74.295	7.10068e-22	Lung cancer
rs78675225	4	89831188	C	T	0.0382668	0.0282214	0.00484644	5.86224e-05	23.9045	4.79999e-09	Lung cancer
rs79489220	5	114649524	A	G	0.0164891	0.0311441	0.00765191	3.14599e-05	12.8281	3.50002e-06	Lung cancer
rs79716074	2	277003	G	A	0.344751	0.0137784	0.00205616	8.57708e-05	34.9757	3.19963e-12	Lung cancer
rs7972289	12	76461145	T	C	0.790922	-0.0117662	0.00246988	4.57872e-05	18.6704	2.30001e-06	Lung cancer
rs80152199	17	7749621	G	A	0.0738282	0.0244087	0.00380446	8.14766e-05	33.2245	2.1e-10	Lung cancer
rs8030680	15	51095313	G	C	0.594015	-0.0150105	0.00198707	0.000108675	44.3164	4.40048e-15	Lung cancer
rs8058758	16	20796508	C	T	0.585445	0.0161672	0.00199142	0.000126873	51.7384	5.60015e-15	Lung cancer
rs807628	2	15778300	G	A	0.20294	-0.0175081	0.00240546	9.91669e-05	40.4389	1.9002e-13	Lung cancer
rs8101881	19	33364628	T	C	0.603005	-0.022576	0.00199716	0.000244023	99.5235	5.50047e-31	Lung cancer
rs8121509	20	62712053	C	T	0.452539	-0.0166345	0.00196409	0.000137107	55.9124	1.50003e-17	Lung cancer
rs848471	7	77594550	A	C	0.558258	0.0150876	0.00195882	0.000112273	45.7839	5.10035e-15	Lung cancer
rs883247	11	119217254	T	C	0.573764	-0.0185185	0.00198937	0.000167736	68.405	5.79963e-23	Lung cancer
rs894680	17	19440538	A	G	0.386541	-0.0140241	0.00200413	9.32741e-05	38.0357	2.19989e-12	Lung cancer
rs911353	20	17681410	T	C	0.148649	-0.0158015	0.00274961	6.31971e-05	25.77	5.19996e-09	Lung cancer
rs9297949	8	95969445	C	A	0.529582	0.0250222	0.00195298	0.000311959	127.24	4.30031e-39	Lung cancer
rs932768	13	72347501	C	T	0.381138	-0.0254347	0.00200954	0.000305182	124.475	1.80011e-39	Lung cancer
rs9330813	22	46364161	A	G	0.315344	0.0124788	0.00210786	6.72408e-05	27.419	3.40001e-09	Lung cancer
rs9380102	6	28951014	A	C	0.0807199	-0.0536593	0.00510836	0.000427315	174.311	2.39994e-27	Lung cancer
rs9397738	6	154986664	A	G	0.858114	-0.0148053	0.00278498	5.33764e-05	21.7652	1.40001e-07	Lung cancer
rs946711	10	21806832	C	A	0.326769	-0.0119942	0.00208656	6.32962e-05	25.8104	1.40001e-08	Lung cancer
rs9521522	13	110464734	T	G	0.202404	0.0115916	0.0024319	4.33829e-05	17.69	3.59998e-06	Lung cancer
rs953778	11	64066999	T	C	0.136056	0.0384157	0.00285571	0.000346937	141.511	4.30031e-42	Lung cancer
rs9549092	13	40754324	C	T	0.180969	-0.0163958	0.00253711	7.96893e-05	32.4956	4.19952e-11	Lung cancer
rs960888	14	94160611	A	G	0.641738	-0.0128764	0.002053	7.6239e-05	31.0885	1.6e-10	Lung cancer
rs963837	11	30749090	C	T	0.453194	-0.0308558	0.0019493	0.000471869	192.493	6.4003e-57	Lung cancer
rs964707	7	33236298	C	T	0.84714	0.0159428	0.00270578	6.58276e-05	26.8427	1.7e-08	Lung cancer
rs9877741	3	71195778	A	C	0.497053	0.0101453	0.00194791	5.14618e-05	20.9844	3.59998e-08	Lung cancer
rs9907597	17	59435497	C	A	0.715598	0.014501	0.00216699	8.55909e-05	34.9023	6.4998e-12	Lung cancer
rs9926996	16	20395908	C	T	0.110376	0.0133713	0.00311912	3.51122e-05	14.3174	3.40001e-06	Lung cancer
rs9988963	12	122991478	G	C	0.725034	-0.0130891	0.00222237	6.83104e-05	27.8552	1.40001e-09	Lung cancer
rs9997843	4	128134605	A	C	0.599451	0.0111519	0.0018968	5.97224e-05	24.353	2e-09	Lung cancer
rs10016022	4	10446906	G	A	0.734638	0.0828819	0.00211115	0.00267831	1095	1e-200	Colorectal cancer
rs10093032	8	102678798	T	C	0.342114	0.011786	0.00206847	6.25294e-05	25.4977	5.49997e-09	Colorectal cancer
rs10109414	8	23751151	T	C	0.413917	0.0335927	0.00197891	0.00054751	223.367	5.90065e-70	Colorectal cancer
rs1012383	17	59196065	T	G	0.825294	-0.0165	0.00256906	7.85081e-05	32.0139	1.29987e-11	Colorectal cancer
rs10142834	14	60734963	G	A	0.35271	0.0145452	0.00205105	9.6602e-05	39.3929	1.20005e-12	Colorectal cancer
rs10179654	2	102921783	G	T	0.528251	-0.00897941	0.00193909	4.01862e-05	16.3864	9.59997e-07	Colorectal cancer
rs10183437	2	42423683	G	A	0.575023	0.00933405	0.00195399	4.25815e-05	17.3632	1.79999e-06	Colorectal cancer
rs10204284	2	183036519	T	C	0.172553	-0.0156064	0.00256344	6.95502e-05	28.3608	7.79992e-10	Colorectal cancer
rs10205233	2	227614005	T	C	0.0457185	0.0259154	0.00464037	5.86023e-05	23.8962	1.29999e-08	Colorectal cancer
rs10224002	7	151415041	G	A	0.289008	0.0361004	0.00214381	0.000535585	218.5	2.49977e-66	Colorectal cancer
rs102274	11	61557826	C	T	0.345639	0.0155018	0.00204206	0.000108701	44.3273	9.70063e-15	Colorectal cancer
rs10253231	7	22387172	C	T	0.196666	-0.0111873	0.00244689	3.95463e-05	16.1255	6.80002e-07	Colorectal cancer
rs10276670	7	30956489	G	A	0.234071	0.0132757	0.00229809	6.31947e-05	25.769	4.30002e-09	Colorectal cancer
rs10411247	19	1098883	A	G	0.112878	-0.016653	0.00308433	5.55402e-05	22.6476	3.50002e-09	Colorectal cancer
rs10462921	5	159498320	G	A	0.594449	0.0102934	0.00198172	5.10867e-05	20.8315	3.40001e-08	Colorectal cancer
rs1047891	2	211540507	A	C	0.313356	-0.0402025	0.00213241	0.000695514	283.79	6.09958e-85	Colorectal cancer
rs1048046	11	2924591	A	G	0.173996	0.0156318	0.00256433	7.02376e-05	28.6411	2.5e-10	Colorectal cancer
rs1061157	2	203421199	A	G	0.118538	0.0284538	0.00299343	0.000169189	68.9977	1.69981e-20	Colorectal cancer
rs1062062	2	101627925	T	C	0.139258	0.0260687	0.00282636	0.000162915	66.4389	3.29989e-20	Colorectal cancer
rs10739971	9	96937680	A	G	0.318505	0.0136637	0.00209289	8.10486e-05	33.0499	6.59933e-12	Colorectal cancer
rs1075403	19	18384950	G	T	0.632338	-0.0130532	0.00202658	7.9225e-05	32.3062	5.79963e-11	Colorectal cancer
rs10758189	9	33125804	C	T	0.314978	-0.0277809	0.00210184	0.000333048	135.844	3.59998e-41	Colorectal cancer
rs10758782	9	6406428	T	G	0.94495	-0.0212559	0.00426956	4.70062e-05	19.1675	5.80003e-07	Colorectal cancer
rs1075989	4	87829251	G	A	0.0898636	-0.0208674	0.00325568	7.1229e-05	29.0454	2.1e-10	Colorectal cancer
rs1076160	9	135776034	T	C	0.495218	-0.0109825	0.00196129	6.03021e-05	24.5894	9.29994e-09	Colorectal cancer
rs10832246	11	14380828	A	G	0.336792	0.0121005	0.00208377	6.54106e-05	26.6727	5.80003e-10	Colorectal cancer
rs10862757	12	84160515	T	C	0.383223	0.0104088	0.00199844	5.12166e-05	20.8844	1.6e-07	Colorectal cancer
rs10869148	9	74834384	T	C	0.315745	-0.0117416	0.00212284	5.95716e-05	24.2915	5.80003e-09	Colorectal cancer
rs10900862	5	138732579	T	C	0.669373	0.0127913	0.00209497	7.24212e-05	29.5316	3.50002e-10	Colorectal cancer
rs10923893	1	120267220	T	C	0.0221885	0.0531802	0.0065762	0.000122719	50.0445	2.80027e-16	Colorectal cancer
rs10995271	10	64438486	C	G	0.38778	0.00941009	0.00199527	4.20446e-05	17.1442	5.19996e-07	Colorectal cancer
rs11042751	11	2149864	C	T	0.24293	0.025872	0.00226677	0.000246211	100.416	1.39991e-31	Colorectal cancer
rs11045893	12	21392819	C	T	0.185806	0.0168992	0.00249709	8.64072e-05	35.2352	3.10027e-13	Colorectal cancer
rs11056396	12	15344407	C	T	0.121511	-0.0228554	0.0029785	0.000111522	45.4776	1.29987e-15	Colorectal cancer
rs11078597	17	1618363	C	T	0.186155	0.0152339	0.00250459	7.03183e-05	28.674	2.39999e-09	Colorectal cancer
rs11107052	12	93901290	G	A	0.156976	0.0126353	0.00267357	4.22546e-05	17.2299	1.09999e-06	Colorectal cancer
rs11123176	2	114046558	A	G	0.242149	0.0106432	0.00225897	4.15758e-05	16.9531	5.89997e-07	Colorectal cancer
rs111239279	7	155670175	C	T	0.0174641	-0.0580654	0.00746214	0.000115707	47.1845	4.90004e-14	Colorectal cancer
rs111642750	1	29320013	A	G	0.0503865	0.0270219	0.00445119	6.98752e-05	28.4933	1.6e-09	Colorectal cancer
rs11169927	12	52249665	G	A	0.252948	-0.0169077	0.00225905	0.000108039	44.0573	2.19989e-14	Colorectal cancer
rs11181388	12	42642541	A	C	0.205739	0.0169848	0.00240472	9.42824e-05	38.4469	9.30037e-13	Colorectal cancer
rs111825271	12	66344706	G	A	0.0456152	0.0252288	0.00466603	5.54187e-05	22.598	8.30004e-09	Colorectal cancer
rs11218782	11	122599125	A	G	0.347584	-0.0106989	0.00203813	5.1915e-05	21.1692	5.30005e-07	Colorectal cancer
rs112575251	16	1867370	A	C	0.0601293	-0.0225756	0.00427969	5.76054e-05	23.4897	1.2e-08	Colorectal cancer
rs11264341	1	155151493	T	C	0.427657	-0.0412798	0.00195393	0.000834175	340.415	1.49968e-101	Colorectal cancer
rs114165349	1	27021913	C	G	0.0236369	0.106467	0.00641145	0.000523193	213.442	7.00003e-63	Colorectal cancer
rs114245489	2	158485075	T	G	0.0643492	0.0192467	0.00412468	4.46066e-05	18.189	2.80001e-07	Colorectal cancer
rs114877749	1	147309666	T	C	0.0162484	-0.0672048	0.00766969	0.000144387	58.8815	1.10002e-19	Colorectal cancer
rs1149	8	38126359	C	G	0.24605	-0.0155237	0.00226819	8.94101e-05	36.4599	3.29989e-12	Colorectal cancer
rs11557049	8	66692011	T	C	0.0651445	0.0217141	0.00398641	5.74296e-05	23.418	2.59998e-08	Colorectal cancer
rs11557577	20	18162481	G	C	0.0447709	-0.0227972	0.00477522	4.44525e-05	18.1261	9.90011e-07	Colorectal cancer
rs115764512	3	34911744	A	G	0.0158322	0.0357264	0.00779811	3.97758e-05	16.2191	2.1e-06	Colorectal cancer
rs11590549	1	46086329	T	C	0.241553	0.0105281	0.00226787	4.06132e-05	16.5606	3.59998e-06	Colorectal cancer
rs116215838	1	119136725	T	G	0.0145978	-0.0632339	0.00806773	0.000115035	46.9106	2.70023e-15	Colorectal cancer
rs11630969	15	39291535	T	C	0.42811	-0.0147208	0.00197231	0.000106111	43.271	8.99912e-14	Colorectal cancer
rs11641325	16	424403	T	C	0.215783	-0.0140449	0.00240467	6.67607e-05	27.2232	1.09999e-09	Colorectal cancer
rs11649653	16	30918487	G	C	0.381616	0.00970228	0.00200533	4.44286e-05	18.1164	6.4e-07	Colorectal cancer
rs11655704	17	47448172	C	T	0.314338	-0.0119902	0.0020988	6.19712e-05	25.2701	3.50002e-09	Colorectal cancer
rs11672660	19	46180184	T	C	0.193554	0.0198803	0.00248462	0.000123382	50.3149	7.89951e-16	Colorectal cancer
rs116744081	4	88470466	T	C	0.0615807	0.0185379	0.00387391	3.97185e-05	16.1957	4.70002e-06	Colorectal cancer
rs11674517	2	111903832	T	C	0.471696	-0.0216409	0.00197017	0.000233414	95.1958	2.60016e-29	Colorectal cancer
rs1169302	12	121432302	G	T	0.427082	-0.0142381	0.00197834	9.9206e-05	40.4549	2.29985e-14	Colorectal cancer
rs11699193	20	60630015	T	C	0.294815	-0.0101689	0.00214401	4.29963e-05	17.5323	2.80001e-06	Colorectal cancer
rs11708067	3	123065778	G	A	0.242768	-0.0149866	0.00226807	8.25765e-05	33.673	8.99912e-12	Colorectal cancer
rs1171619	10	61465838	G	A	0.784387	0.0671583	0.00236559	0.00152558	622.999	2.19786e-184	Colorectal cancer
rs11729997	4	89171059	A	C	0.451603	0.0410295	0.00187314	0.000833824	340.272	1.99986e-110	Colorectal cancer
rs1173847	1	245528780	C	A	0.45279	0.009864	0.00195019	4.82155e-05	19.6606	1.6e-06	Colorectal cancer
rs11740250	5	176721272	C	G	0.227432	0.0249377	0.00233745	0.00021854	89.1283	4.19952e-28	Colorectal cancer
rs11754288	6	25776949	A	G	0.417889	-0.0853742	0.00215885	0.00354609	1451.05	1e-200	Colorectal cancer
rs11755724	6	7118990	G	A	0.634726	-0.0463165	0.00201716	0.000994733	406.002	1.59956e-122	Colorectal cancer
rs11757670	6	105869130	T	C	0.151312	-0.0143653	0.00271001	5.30006e-05	21.6119	1.2e-07	Colorectal cancer
rs11765552	7	97822115	A	T	0.534232	0.0163382	0.00196544	0.000132843	54.1733	1.59993e-17	Colorectal cancer
rs11768384	7	2499770	G	A	0.386359	-0.00951375	0.0019978	4.29179e-05	17.5004	7.79992e-07	Colorectal cancer
rs1183394	1	54222571	G	A	0.883451	-0.0248423	0.00301625	0.000127088	51.8262	3.10027e-17	Colorectal cancer
rs11850396	14	96919620	A	G	0.361434	-0.0165753	0.00203357	0.00012682	51.7169	5.70033e-19	Colorectal cancer
rs11857366	15	99263801	G	A	0.609744	-0.0336496	0.00200167	0.000538874	219.842	3.29989e-67	Colorectal cancer
rs1187878	14	55493350	C	T	0.617151	-0.0117355	0.00204861	6.50807e-05	26.5381	2.59998e-09	Colorectal cancer
rs11908276	20	47480655	T	C	0.166306	0.014539	0.00262537	5.86157e-05	23.9017	6.19998e-08	Colorectal cancer
rs11923253	3	58376992	A	G	0.352814	-0.0136085	0.00206649	8.45718e-05	34.4867	9.60064e-12	Colorectal cancer
rs12123877	1	210461311	A	G	0.373122	-0.0139295	0.00200432	9.07685e-05	37.0138	2.90001e-12	Colorectal cancer
rs12133576	1	93816400	G	A	0.631364	0.022753	0.00200567	0.000240982	98.2832	3.29989e-30	Colorectal cancer
rs12141441	1	82944182	C	T	0.602591	0.0138982	0.00197907	9.2514e-05	37.7257	9.70063e-12	Colorectal cancer
rs12201275	6	116314563	G	C	0.423737	-0.0151237	0.00196572	0.000111703	45.5514	1.59993e-16	Colorectal cancer
rs12212337	6	141764804	G	A	0.539748	0.00864497	0.00195005	3.71316e-05	15.1408	1e-06	Colorectal cancer
rs12239231	1	234661209	C	T	0.0164742	-0.050298	0.00761049	8.19826e-05	33.4308	3.69999e-11	Colorectal cancer
rs1229984	4	100239319	C	T	0.970227	-0.097415	0.00597879	0.000548249	223.669	3.69999e-61	Colorectal cancer
rs12318839	12	78776597	T	C	0.354201	-0.0148864	0.00203577	0.000101381	41.3419	2.99985e-14	Colorectal cancer
rs12379154	9	27455095	C	G	0.483145	-0.00843707	0.00195837	3.55516e-05	14.4966	3.09999e-06	Colorectal cancer
rs12423171	12	96091058	G	A	0.23013	0.0186699	0.00230706	0.000123511	50.3672	3.69999e-16	Colorectal cancer
rs12454712	18	60845884	C	T	0.374869	-0.0196075	0.00202963	0.000180188	73.484	1.9002e-22	Colorectal cancer
rs12459008	19	53454789	T	A	0.333573	-0.0153544	0.00208096	0.000104819	42.7439	1.99986e-14	Colorectal cancer
rs1254701	10	126810140	G	A	0.830475	-0.0201045	0.00259483	0.000113809	46.4105	2.60016e-17	Colorectal cancer
rs1258190	10	50991900	C	A	0.479639	0.00921584	0.00195007	4.23954e-05	17.2873	3.29997e-06	Colorectal cancer
rs1260326	2	27730940	C	T	0.598266	-0.0713967	0.00200044	0.0024503	1001.55	1e-200	Colorectal cancer
rs12633047	3	53393844	T	C	0.068334	0.0221666	0.00384765	6.25641e-05	25.5119	1.09999e-08	Colorectal cancer
rs12691755	2	148189702	T	C	0.890714	0.0172332	0.00310494	5.78182e-05	23.5765	9.09997e-09	Colorectal cancer
rs12702509	7	1281064	A	G	0.753499	0.0367353	0.00225564	0.000501301	204.506	4.30031e-63	Colorectal cancer
rs12714147	2	85813834	G	A	0.169368	-0.0118405	0.00257837	3.94466e-05	16.0848	9.29994e-07	Colorectal cancer
rs12796693	11	30429583	C	A	0.243818	-0.0131873	0.00225829	6.4126e-05	26.1488	9.29994e-10	Colorectal cancer
rs12889267	14	21542766	G	A	0.16608	-0.0132279	0.00269828	4.84678e-05	19.7635	7.79992e-07	Colorectal cancer
rs12898397	15	75130093	C	T	0.625406	-0.0152356	0.00203272	0.000108761	44.3516	3.10027e-14	Colorectal cancer
rs12927956	16	51755371	T	C	0.221711	0.0235986	0.00234972	0.00019219	78.3797	2.99985e-23	Colorectal cancer
rs12967290	18	42600074	T	C	0.298391	0.0161244	0.0021362	0.000108862	44.393	5.19996e-14	Colorectal cancer
rs12987661	2	69813458	C	T	0.124995	-0.0388501	0.00292629	0.000330155	134.664	2.49977e-43	Colorectal cancer
rs13065440	3	170611490	G	A	0.236829	-0.0158293	0.00228671	9.05754e-05	36.9351	2.70023e-13	Colorectal cancer
rs13094438	3	47277885	A	G	0.593562	0.0193843	0.00198456	0.000181297	73.9365	6.59933e-23	Colorectal cancer
rs13107325	4	103188709	T	C	0.0748679	-0.0478015	0.00358845	0.000316528	129.104	1.10002e-43	Colorectal cancer
rs13140984	4	9637886	A	G	0.632486	0.0797218	0.00192767	0.00295467	1208.33	1e-200	Colorectal cancer
rs13155267	5	90193468	C	T	0.277714	-0.0173034	0.00217423	0.000120116	48.9826	3.90032e-18	Colorectal cancer
rs13217139	6	131194481	T	C	0.694989	0.0178526	0.00210998	0.000135122	55.1029	4.40048e-18	Colorectal cancer
rs1321822	6	90122867	G	C	0.362553	-0.00975578	0.00202264	4.39916e-05	17.9382	2.30001e-06	Colorectal cancer
rs13237426	7	46507656	C	T	0.061986	0.0216356	0.00403669	5.44341e-05	22.1965	9.40005e-09	Colorectal cancer
rs13251492	8	144895553	A	G	0.279867	-0.0109819	0.00220313	4.86127e-05	19.8226	2.19999e-07	Colorectal cancer
rs13261836	8	9941175	A	G	0.657848	-0.0110659	0.0021379	5.51249e-05	22.4782	5.49997e-07	Colorectal cancer
rs13316	14	93407301	A	C	0.425556	-0.0170882	0.00199759	0.000142767	58.2209	1.39991e-17	Colorectal cancer
rs1348813	2	200245245	G	C	0.752464	0.0115669	0.00224847	4.98411e-05	20.3235	5.49997e-07	Colorectal cancer
rs1371610	2	12119686	A	G	0.772824	-0.0136849	0.00231406	6.57592e-05	26.8148	2.19999e-09	Colorectal cancer
rs1411189	10	28843478	A	G	0.276017	0.0102395	0.00217717	4.19036e-05	17.0868	2.59998e-07	Colorectal cancer
rs1411992	9	71170702	C	G	0.810208	-0.0155813	0.00249073	7.46641e-05	30.4463	6.4003e-11	Colorectal cancer
rs14234	2	70524142	G	A	0.394049	-0.00815126	0.00198144	3.17298e-05	12.9381	3.69999e-06	Colorectal cancer
rs1445288	6	166517538	C	A	0.265264	0.0129866	0.0022032	6.57401e-05	26.807	1.6e-08	Colorectal cancer
rs1445401	8	72249022	T	C	0.503006	0.00783463	0.00195002	3.06896e-05	12.5139	3.89996e-06	Colorectal cancer
rs1470144	11	15832567	T	C	0.296703	0.0142207	0.00212129	8.43981e-05	34.4159	7.29962e-11	Colorectal cancer
rs1484873	18	43206985	G	A	0.943925	-0.02339	0.00438847	5.79158e-05	23.6163	3.89996e-07	Colorectal cancer
rs1571256	13	48671081	G	A	0.659651	-0.0159429	0.00205909	0.000114131	46.5417	1.20005e-14	Colorectal cancer
rs1617563	18	5589112	G	A	0.476557	-0.0128488	0.00195808	8.23644e-05	33.5865	1.5e-10	Colorectal cancer
rs164011	17	74273165	A	G	0.314473	-0.0196292	0.00212398	0.000166128	67.7493	7.29962e-21	Colorectal cancer
rs1656397	2	233428927	C	G	0.238382	0.0105228	0.00228078	4.02071e-05	16.395	2.39999e-06	Colorectal cancer
rs16888128	6	56569104	G	A	0.227845	0.0161099	0.0023256	9.13187e-05	37.2382	5.10035e-13	Colorectal cancer
rs16897561	5	67560716	T	G	0.190156	0.0120223	0.00247992	4.4516e-05	18.152	3.50002e-07	Colorectal cancer
rs16941230	12	111522000	C	A	0.034409	-0.031732	0.00533209	6.69099e-05	27.2841	2.90001e-09	Colorectal cancer
rs16956273	15	72117102	A	G	0.236802	-0.0176531	0.00229688	0.00011264	45.9339	1.50003e-15	Colorectal cancer
rs17036326	3	12389313	G	A	0.120588	-0.0303875	0.00298022	0.000195847	79.8714	5.60015e-25	Colorectal cancer
rs17050272	2	121306440	A	G	0.409907	0.0306986	0.00196974	0.000455904	185.978	4.00037e-56	Colorectal cancer
rs17073655	13	50560058	C	T	0.143544	0.0149449	0.00278751	5.49169e-05	22.3934	6.29999e-09	Colorectal cancer
rs17154284	8	8456623	T	C	0.212952	0.0128962	0.0026958	5.57489e-05	22.7327	2.30001e-06	Colorectal cancer
rs17179078	14	37923454	A	G	0.286852	0.0168188	0.00215908	0.000115733	47.1952	3.19963e-14	Colorectal cancer
rs17189719	13	96128875	G	A	0.102891	0.0252739	0.00321547	0.000117923	48.0881	1.99986e-15	Colorectal cancer
rs17381955	1	15508945	C	T	0.396171	-0.00896502	0.00197936	3.84529e-05	15.6796	2.39999e-06	Colorectal cancer
rs17459939	5	136972187	T	C	0.214953	0.0147383	0.00237017	7.33101e-05	29.8941	1e-09	Colorectal cancer
rs17485501	3	169130269	T	C	0.258805	-0.0206171	0.00222073	0.000163076	66.5045	5.70033e-22	Colorectal cancer
rs17497828	1	67452322	A	G	0.26187	-0.012094	0.0022076	5.65443e-05	23.057	3.2e-08	Colorectal cancer
rs17546879	7	50744908	T	C	0.088512	-0.0326432	0.00342333	0.000171937	70.1186	3.40017e-22	Colorectal cancer
rs17602145	5	15693084	C	T	0.309777	0.00980578	0.00210517	4.11181e-05	16.7664	1.79999e-06	Colorectal cancer
rs17630640	6	164107529	G	A	0.131243	-0.0178946	0.00287683	7.30211e-05	29.7762	2.39999e-10	Colorectal cancer
rs17678338	10	82098146	T	C	0.12543	0.0227585	0.00294803	0.000113635	46.3396	3.29989e-15	Colorectal cancer
rs17685	7	75616105	A	G	0.277678	-0.014179	0.00217134	8.0648e-05	32.8865	9.09913e-12	Colorectal cancer
rs17775391	3	66444697	C	A	0.282099	-0.0102911	0.0021874	4.28963e-05	17.4915	1.79999e-06	Colorectal cancer
rs1801229	10	17024615	T	A	0.901014	0.0153859	0.00328801	4.22261e-05	17.2183	9.29994e-07	Colorectal cancer
rs1805100	8	76476396	A	G	0.47612	0.0394216	0.00195295	0.000775259	316.354	4.60045e-92	Colorectal cancer
rs181673	10	119388528	C	A	0.538671	0.0191821	0.00195166	0.000182876	74.5806	8.4004e-24	Colorectal cancer
rs1860158	7	156427016	T	C	0.714237	0.0139542	0.00215634	7.94856e-05	32.4125	1.10002e-11	Colorectal cancer
rs1862069	2	169933741	A	G	0.539837	-0.0132155	0.00194457	8.67704e-05	35.3833	4.40048e-12	Colorectal cancer
rs1866264	3	69106304	T	C	0.357221	-0.0199273	0.00202892	0.000182358	74.3694	6.90081e-22	Colorectal cancer
rs1873411	3	193804087	T	C	0.682513	0.00878375	0.00208899	3.3437e-05	13.6342	1.7e-06	Colorectal cancer
rs1886603	10	119482303	A	G	0.150784	0.0238963	0.00272303	0.00014624	59.6373	8.99912e-19	Colorectal cancer
rs1915747	2	213087563	G	A	0.459226	0.015742	0.00194423	0.000123081	50.1921	2.60016e-17	Colorectal cancer
rs1929861	1	227216662	C	T	0.460168	0.0127338	0.00194851	8.05603e-05	32.8508	6.79986e-11	Colorectal cancer
rs1933437	13	28624294	A	G	0.615596	0.0140773	0.00204789	9.37891e-05	38.2457	5.10035e-13	Colorectal cancer
rs2008843	21	16534968	C	T	0.218646	0.0166269	0.00236619	9.44587e-05	38.5188	5.70033e-12	Colorectal cancer
rs2047866	15	76136194	T	C	0.523875	0.0392359	0.0019662	0.000767973	313.379	4.40048e-94	Colorectal cancer
rs2048010	5	39675610	G	A	0.247407	-0.0134188	0.00225587	6.70547e-05	27.3431	1.2e-08	Colorectal cancer
rs2070698	6	12291112	C	T	0.540807	-0.00942061	0.00194887	4.40784e-05	17.9736	7.29995e-07	Colorectal cancer
rs2070971	7	44197583	T	G	0.135623	0.0184632	0.00285195	7.99246e-05	32.5915	5.10035e-12	Colorectal cancer
rs2072977	20	25469844	G	A	0.17919	0.0167659	0.00255364	8.26876e-05	33.7183	1.29987e-11	Colorectal cancer
rs2075252	2	170010985	C	T	0.750478	-0.0360265	0.00227288	0.000486095	198.3	9.60064e-58	Colorectal cancer
rs2075635	16	4950940	T	C	0.0697671	-0.0182992	0.00384548	4.34647e-05	17.7233	8.09991e-07	Colorectal cancer
rs2088712	3	132218196	T	C	0.325485	-0.0161427	0.00209287	0.000114421	46.66	1.99986e-15	Colorectal cancer
rs209960	20	52716084	C	T	0.721311	0.0157847	0.00218029	0.000100172	40.8487	1.99986e-13	Colorectal cancer
rs219779	21	37833751	A	G	0.262417	-0.0309653	0.00222389	0.000371179	151.403	2.90001e-43	Colorectal cancer
rs2229357	12	57843711	A	G	0.239939	-0.0658615	0.00228973	0.00158213	646.13	8.70964e-188	Colorectal cancer
rs2229677	14	66028446	G	A	0.687107	-0.0103021	0.00210977	4.56354e-05	18.6085	5.19996e-07	Colorectal cancer
rs2230786	9	111692163	A	G	0.0246008	-0.0333263	0.00629518	5.33011e-05	21.7345	1.09999e-07	Colorectal cancer
rs2236947	3	50371432	A	C	0.479598	-0.0125127	0.00194616	7.81535e-05	31.8693	5.99998e-10	Colorectal cancer
rs2240390	7	101257075	C	T	0.380288	-0.0173026	0.00203781	0.000141109	57.5448	1.29987e-11	Colorectal cancer
rs2241957	16	56401294	C	T	0.575472	-0.0106892	0.00198731	5.58279e-05	22.7649	4.09996e-08	Colorectal cancer
rs2243315	21	16794505	G	A	0.300478	0.0140832	0.00213378	8.33771e-05	33.9995	8.30042e-12	Colorectal cancer
rs2247979	10	43923728	A	G	0.815964	-0.0132182	0.00251411	5.24745e-05	21.3974	6.4e-08	Colorectal cancer
rs2252662	2	61670731	C	T	0.610347	-0.0150459	0.0019844	0.000107677	43.9094	5.30029e-15	Colorectal cancer
rs2252862	2	122004596	G	C	0.360017	-0.0201959	0.00202643	0.000187952	76.6512	1.20005e-24	Colorectal cancer
rs2269524	22	42475703	G	T	0.322442	-0.0140545	0.00209724	8.63096e-05	35.1954	7.50067e-12	Colorectal cancer
rs2273061	20	10639543	A	G	0.405812	-0.0127232	0.00199246	7.80677e-05	31.8343	4.10015e-12	Colorectal cancer
rs2276133	11	65562257	A	G	0.246295	-0.0334455	0.00226328	0.0004153	169.407	2.39994e-53	Colorectal cancer
rs2286028	12	1015469	C	G	0.19727	-0.0163396	0.00248296	8.45558e-05	34.4802	4.60045e-12	Colorectal cancer
rs2287079	16	53333569	T	G	0.320045	-0.00994563	0.00209306	4.30513e-05	17.5547	1.29999e-06	Colorectal cancer
rs2290851	11	47753370	T	C	0.544125	-0.0159212	0.00196597	0.000125755	51.2826	4.00037e-16	Colorectal cancer
rs2292038	15	63449680	G	C	0.513177	-0.0111908	0.00196035	6.25735e-05	25.5157	3.89996e-09	Colorectal cancer
rs2297215	9	33036550	G	A	0.22446	0.0165564	0.0023454	9.54344e-05	38.9167	1.10002e-11	Colorectal cancer
rs2302649	2	37516481	C	T	0.10086	-0.0167481	0.00321707	5.08753e-05	20.7453	1e-07	Colorectal cancer
rs2305407	3	160130110	A	G	0.518517	-0.0126384	0.0019707	7.9755e-05	32.5224	1.79999e-10	Colorectal cancer
rs234944	6	2198327	A	G	0.624811	-0.0189763	0.00200694	0.000168831	68.8517	6.59933e-20	Colorectal cancer
rs2429467	12	47186770	T	C	0.0489337	0.0223983	0.00451899	4.66959e-05	19.041	2.59998e-07	Colorectal cancer
rs2436928	8	103611260	A	C	0.859903	-0.0290706	0.00280808	0.000203618	83.0414	5.30029e-28	Colorectal cancer
rs2444239	11	120056416	T	A	0.559616	0.0167796	0.00195391	0.000138776	56.5933	3.19963e-19	Colorectal cancer
rs2470514	3	15750344	C	A	0.678445	-0.0120977	0.00207911	6.38566e-05	26.0389	4.20001e-09	Colorectal cancer
rs2503701	1	2121118	T	C	0.603509	0.0115605	0.00200717	6.39588e-05	26.0806	7.10003e-09	Colorectal cancer
rs251231	5	172518874	A	G	0.576181	-0.00932609	0.0019923	4.24784e-05	17.3211	6.90001e-07	Colorectal cancer
rs2538	4	56236328	T	C	0.286018	0.010438	0.0020634	4.44985e-05	18.1449	2.19999e-07	Colorectal cancer
rs2581778	3	53055311	A	G	0.426485	0.0445545	0.00196572	0.000971095	396.345	4.39542e-117	Colorectal cancer
rs2589	1	200447395	T	C	0.600916	0.0131979	0.00197713	8.35445e-05	34.0678	4.19952e-11	Colorectal cancer
rs2657879	12	56865338	G	A	0.181629	0.033303	0.00252702	0.00032971	134.482	2.09991e-40	Colorectal cancer
rs2664141	15	39879517	T	C	0.295856	0.0148766	0.00214839	9.22103e-05	37.6018	3.50026e-14	Colorectal cancer
rs2688	17	36046931	T	G	0.60662	-0.0112057	0.0020018	5.9929e-05	24.4373	3.59998e-09	Colorectal cancer
rs2728118	4	88929305	A	G	0.101688	0.139846	0.00308854	0.00357295	1462.08	1e-200	Colorectal cancer
rs272893	5	131663062	C	T	0.630869	0.017873	0.00202127	0.00014878	60.6735	1.99986e-20	Colorectal cancer
rs2758886	6	39250837	A	G	0.2976	0.0185752	0.00212225	0.00014425	58.8257	1.9002e-19	Colorectal cancer
rs2760217	1	163641173	A	G	0.399913	-0.0168058	0.00197589	0.000135559	55.2811	4.60045e-19	Colorectal cancer
rs2768558	6	109258284	C	T	0.208626	-0.0140067	0.00247073	6.47816e-05	26.4162	3.40001e-09	Colorectal cancer
rs2784128	1	50862183	T	C	0.520365	0.0194437	0.00193892	0.000188715	76.9624	4.49987e-24	Colorectal cancer
rs278981	4	40428010	C	T	0.758206	-0.011627	0.00222434	4.95676e-05	20.212	6.49995e-08	Colorectal cancer
rs279941	13	103698168	C	A	0.877878	-0.0212866	0.00297975	9.71562e-05	39.6189	1.99986e-13	Colorectal cancer
rs2834318	21	35356814	T	G	0.65898	-0.0109442	0.00206524	5.38332e-05	21.9514	2.99999e-08	Colorectal cancer
rs28368975	2	16231069	T	G	0.676003	-0.01185	0.00206755	6.15115e-05	25.0826	2e-08	Colorectal cancer
rs28384289	16	79925400	T	C	0.146689	0.038166	0.00275491	0.00036466	148.743	3.90032e-44	Colorectal cancer
rs28384338	15	81166740	G	A	0.263858	0.0139598	0.0022156	7.57042e-05	30.8704	4.79954e-11	Colorectal cancer
rs28548845	12	122594249	C	T	0.478558	-0.0312996	0.00194583	0.000488932	199.457	7.59976e-60	Colorectal cancer
rs2862616	1	179295532	G	A	0.519217	0.0115467	0.00193796	6.65647e-05	27.1433	1.5e-09	Colorectal cancer
rs28647848	17	27038533	A	G	0.086035	0.0275846	0.00349417	0.000119665	48.7989	2.09991e-15	Colorectal cancer
rs2907608	12	2997397	A	G	0.34192	0.0122904	0.00207281	6.79775e-05	27.7194	2.5e-09	Colorectal cancer
rs2954038	8	126507389	A	C	0.697847	-0.0154268	0.00212586	0.000100362	40.9263	1.10002e-13	Colorectal cancer
rs2972146	2	227100698	T	G	0.647448	0.0173922	0.00202349	0.000138092	56.3141	2.49977e-20	Colorectal cancer
rs310394	6	81803366	C	T	0.721352	0.00934843	0.00216648	3.51326e-05	14.3257	3.09999e-06	Colorectal cancer
rs3117138	6	32306970	A	C	0.753916	-0.0274693	0.00446414	0.000279983	114.194	5.40008e-11	Colorectal cancer
rs3134879	6	30015905	C	T	0.429603	-0.0163502	0.00277938	0.000131015	53.4278	5.69994e-09	Colorectal cancer
rs33554	5	112312736	C	G	0.502463	0.0104941	0.00195463	5.50617e-05	22.4524	6.4e-08	Colorectal cancer
rs33954397	22	32506143	T	C	0.0802284	-0.0248194	0.0036095	9.09119e-05	37.0723	1.10002e-11	Colorectal cancer
rs34319556	15	60713555	A	C	0.139302	0.0144094	0.00281695	4.97886e-05	20.3021	2.69998e-07	Colorectal cancer
rs344122	4	77637502	C	A	0.756424	-0.0095975	0.00216526	3.39427e-05	13.8405	2e-06	Colorectal cancer
rs34529039	19	33792631	A	C	0.137055	0.0185646	0.00286623	8.15228e-05	33.2433	2.29985e-11	Colorectal cancer
rs34552238	16	89920497	T	C	0.2136	-0.0170234	0.00238575	9.7357e-05	39.7008	3.10027e-13	Colorectal cancer
rs345748	15	33343118	G	A	0.751831	0.0151045	0.00225905	8.51355e-05	34.7166	1.99986e-12	Colorectal cancer
rs347685	3	141807137	A	C	0.725402	0.0254922	0.00217929	0.000258893	105.59	4.60045e-33	Colorectal cancer
rs34847539	11	68748003	C	T	0.632324	0.00986946	0.0020249	4.5292e-05	18.4685	4.49997e-06	Colorectal cancer
rs35184622	15	86073035	G	A	0.3299	0.0177984	0.00207732	0.00014006	57.1169	4.30031e-16	Colorectal cancer
rs35233638	1	24294587	A	G	0.431186	0.0105586	0.00195426	5.46862e-05	22.2993	7.59994e-07	Colorectal cancer
rs35259333	3	195628735	G	A	0.0321623	0.0413667	0.00550938	0.000106532	43.4428	8.49963e-14	Colorectal cancer
rs35287144	4	74488632	G	A	0.055348	0.0225069	0.00407089	5.29706e-05	21.5997	2.90001e-08	Colorectal cancer
rs35296828	15	96705907	T	C	0.294651	-0.0104412	0.00214358	4.53151e-05	18.4779	1.29999e-07	Colorectal cancer
rs35332062	7	73012042	A	G	0.126756	-0.0623215	0.002929	0.000859825	350.892	5.79429e-106	Colorectal cancer
rs35341285	7	139911944	C	A	0.136107	-0.0175272	0.00284083	7.2243e-05	29.4589	1.29999e-09	Colorectal cancer
rs354524	6	111508109	A	G	0.56938	0.0101878	0.00196044	5.08964e-05	20.7539	2.99999e-08	Colorectal cancer
rs35640690	7	46719105	C	T	0.272078	-0.0149771	0.0021874	8.88513e-05	36.232	5.10035e-12	Colorectal cancer
rs357499	3	153946463	G	C	0.855595	0.0170792	0.00276904	7.20801e-05	29.3925	1.6e-10	Colorectal cancer
rs358231	4	22820504	T	A	0.851938	0.0231385	0.00264588	0.000135068	55.0808	9.20026e-18	Colorectal cancer
rs35929659	16	2165630	C	T	0.176077	0.0122969	0.00260323	4.38743e-05	17.8904	8.79995e-08	Colorectal cancer
rs36023504	4	38698924	T	C	0.382081	0.00983212	0.00193912	4.56469e-05	18.6132	1.40001e-06	Colorectal cancer
rs36060036	16	20361950	T	C	0.166399	-0.0252048	0.0026283	0.00017624	71.874	4.19952e-25	Colorectal cancer
rs3729931	3	12626516	A	G	0.358036	-0.0149205	0.00202965	0.000102337	41.7319	1.59993e-14	Colorectal cancer
rs3732671	3	13407556	C	T	0.56092	0.010132	0.00199332	5.05667e-05	20.6194	4e-07	Colorectal cancer
rs3739605	9	95475937	A	G	0.174513	0.0219155	0.00257189	0.000138379	56.4314	1.9002e-18	Colorectal cancer
rs3746575	20	43058096	G	C	0.593527	-0.0241738	0.00202555	0.000281963	115.002	1.29987e-35	Colorectal cancer
rs3764955	2	148674797	C	G	0.296999	0.0222338	0.00212347	0.000206428	84.1875	2.60016e-26	Colorectal cancer
rs3769598	2	32679732	G	A	0.143555	-0.0201246	0.00275801	9.95869e-05	40.6102	1.50003e-13	Colorectal cancer
rs3813582	16	79749353	C	T	0.314629	-0.0326455	0.0020992	0.000459622	187.495	4.00037e-55	Colorectal cancer
rs3820987	2	165595645	C	T	0.0430618	-0.0235859	0.00477107	4.5847e-05	18.6948	6.80002e-07	Colorectal cancer
rs3934712	5	157928196	C	T	0.212769	0.0150095	0.00237877	7.54698e-05	30.7748	1.59993e-11	Colorectal cancer
rs4112791	9	16596140	C	T	0.51205	0.0132591	0.00195127	8.78508e-05	35.824	3.90032e-12	Colorectal cancer
rs41281796	6	43323917	A	G	0.11012	0.0146053	0.00311116	4.1807e-05	17.0473	3.2e-06	Colorectal cancer
rs4234886	4	144124492	A	G	0.592258	-0.0180659	0.00190573	0.000157632	64.2841	3.50026e-22	Colorectal cancer
rs4245008	10	52576068	A	G	0.851949	-0.0434438	0.00278291	0.000476114	194.226	7.29962e-58	Colorectal cancer
rs4415952	14	73189153	C	T	0.729523	0.0168157	0.00220431	0.000111591	45.5059	9.8992e-15	Colorectal cancer
rs4425481	5	35185897	A	C	0.0729101	-0.0220853	0.00373999	6.59396e-05	26.8884	1.09999e-09	Colorectal cancer
rs4468717	18	3457606	T	C	0.0766711	-0.0332771	0.0038241	0.000156787	63.9392	1.39991e-20	Colorectal cancer
rs4474021	8	12632903	T	G	0.31968	0.0105839	0.0020892	4.87248e-05	19.8683	1.79999e-08	Colorectal cancer
rs45474992	19	47724564	T	C	0.0365059	0.0286214	0.00522782	5.76267e-05	23.4984	5.99998e-08	Colorectal cancer
rs45567235	9	35665153	A	C	0.105546	-0.0186906	0.00322162	6.59593e-05	26.8964	7.29995e-10	Colorectal cancer
rs4567937	2	18676265	A	G	0.316771	0.0238374	0.00207753	0.000245957	100.313	8.60003e-32	Colorectal cancer
rs4633229	1	1007203	G	A	0.76009	-0.0124259	0.00238016	5.63118e-05	22.9622	7.39997e-07	Colorectal cancer
rs464605	5	55807370	T	C	0.746587	0.0231702	0.0022337	0.000203142	82.847	1.29987e-25	Colorectal cancer
rs464634	5	34661066	C	T	0.450405	0.0231911	0.00195531	0.000266268	108.599	7.8001e-34	Colorectal cancer
rs4661718	1	16505908	T	C	0.6235	0.0143376	0.00199662	9.65127e-05	39.3565	9.49948e-13	Colorectal cancer
rs4691380	4	157720124	T	C	0.32524	-0.0123948	0.001984	6.74314e-05	27.4967	1.5e-10	Colorectal cancer
rs4722511	7	25779243	A	C	0.288672	0.013707	0.00214767	7.71595e-05	31.4639	4.10015e-12	Colorectal cancer
rs4728152	7	128738544	T	C	0.425492	-0.0148465	0.00196897	0.000107762	43.9443	2.09991e-16	Colorectal cancer
rs4730222	7	106810293	C	G	0.203267	0.0115204	0.00242355	4.29878e-05	17.5288	3.59998e-07	Colorectal cancer
rs4740165	9	134397624	T	C	0.937974	0.0293625	0.00429404	0.000100318	40.9085	9.3994e-13	Colorectal cancer
rs4753068	11	92577031	T	C	0.383782	0.0113991	0.00203054	6.14597e-05	25.0615	1.29999e-09	Colorectal cancer
rs4764153	12	15201824	C	A	0.404483	-0.00898858	0.00197911	3.8923e-05	15.8713	2.80001e-06	Colorectal cancer
rs4792718	17	15954692	G	A	0.570966	-0.0160624	0.00197207	0.000126402	51.5463	3.29989e-13	Colorectal cancer
rs4793788	17	53381796	A	C	0.635105	-0.03911	0.0020247	0.000708956	289.279	2.99985e-93	Colorectal cancer
rs4796224	17	34842521	G	A	0.479039	-0.0150349	0.0019994	0.000112825	46.0093	6.20012e-14	Colorectal cancer
rs4802775	19	39234511	T	C	0.169583	0.0124464	0.00262272	4.36311e-05	17.7912	4.70002e-06	Colorectal cancer
rs4804416	19	7223848	G	T	0.427839	0.0262325	0.00197291	0.000336905	137.418	2.29985e-41	Colorectal cancer
rs4823085	22	30686226	C	T	0.800813	0.0178089	0.00244991	0.00010118	41.2601	4.30031e-13	Colorectal cancer
rs4850	16	21976762	A	G	0.0539918	0.0226565	0.00444309	5.24371e-05	21.3821	9.09997e-08	Colorectal cancer
rs4865796	5	53272664	A	G	0.69256	0.0238629	0.00210986	0.00024249	98.8984	1e-29	Colorectal cancer
rs4946206	6	117246719	T	C	0.183285	0.0114266	0.00251265	3.90896e-05	15.9393	1.29999e-06	Colorectal cancer
rs4951429	1	211988281	A	G	0.963621	-0.0428903	0.00517367	0.000128975	52.5958	1.9002e-17	Colorectal cancer
rs4954571	2	136918828	A	G	0.193801	-0.0154216	0.00246982	7.43168e-05	30.3046	4.90004e-10	Colorectal cancer
rs4962696	10	126445630	G	A	0.736531	-0.0221773	0.00220968	0.000190883	77.8468	1.59993e-23	Colorectal cancer
rs503677	10	69827012	A	G	0.350868	0.0194477	0.00204142	0.000172283	70.2599	1.20005e-20	Colorectal cancer
rs505802	11	64357072	C	T	0.287316	0.0759346	0.00214294	0.00236138	965.123	1e-200	Colorectal cancer
rs555754	6	160769423	A	G	0.468093	-0.0189316	0.00195408	0.000178473	72.7846	3.90032e-22	Colorectal cancer
rs55670130	17	73357407	T	C	0.0702441	0.0222798	0.00382035	6.48383e-05	26.4393	7.49998e-10	Colorectal cancer
rs557441	6	10529087	C	T	0.0757623	-0.0229397	0.00367558	7.36957e-05	30.0514	6.29941e-12	Colorectal cancer
rs55747363	5	68730441	T	C	0.475293	-0.0156118	0.00195224	0.000121567	49.5743	8.30042e-17	Colorectal cancer
rs55840085	8	42339634	A	G	0.355777	-0.0147452	0.00203551	9.96656e-05	40.6423	4.79954e-15	Colorectal cancer
rs55856036	6	39148170	C	A	0.216086	-0.0169999	0.00235975	9.79079e-05	39.9255	1.10002e-13	Colorectal cancer
rs56038393	4	9897885	A	G	0.278765	-0.138152	0.00207802	0.00767466	3153.52	1e-200	Colorectal cancer
rs56310223	9	107695882	A	G	0.0798077	-0.0220355	0.00359972	7.1318e-05	29.0817	2.80001e-09	Colorectal cancer
rs56352102	11	10268593	T	C	0.184391	0.0129697	0.00250078	5.05955e-05	20.6311	6.69993e-08	Colorectal cancer
rs58367598	6	26370833	G	T	0.0366986	0.0340616	0.0052397	8.20298e-05	33.4501	4.19952e-12	Colorectal cancer
rs58542926	19	19379549	T	C	0.0740898	0.0300548	0.00379342	0.000123932	50.5392	2.60016e-16	Colorectal cancer
rs59215427	4	101132753	A	C	0.352355	-0.0114898	0.00194674	6.02521e-05	24.569	1.40001e-10	Colorectal cancer
rs59397548	12	122468756	G	A	0.300625	0.0113029	0.00216066	5.37211e-05	21.9057	1.89998e-07	Colorectal cancer
rs59536819	2	242272388	G	A	0.16186	-0.0237821	0.00262528	0.000153457	62.5811	2.49977e-19	Colorectal cancer
rs6003484	22	23379985	A	G	0.301887	0.0105841	0.00213005	4.7218e-05	19.2539	1.2e-07	Colorectal cancer
rs6085661	20	6693128	T	C	0.383489	0.00966912	0.00200738	4.42077e-05	18.0263	7.00003e-07	Colorectal cancer
rs6129800	20	39914030	A	G	0.222941	-0.0132891	0.00234534	6.11878e-05	24.9506	7.49998e-09	Colorectal cancer
rs613872	18	53210302	T	G	0.826445	0.0151823	0.00258285	6.61236e-05	26.9634	2.99999e-09	Colorectal cancer
rs6142206	20	33212055	A	G	0.420897	0.01667	0.00197946	0.000135467	55.2435	6.4003e-19	Colorectal cancer
rs61744628	20	52186837	A	G	0.0275306	-0.0411067	0.00597044	9.04788e-05	36.8957	8.4004e-11	Colorectal cancer
rs61749861	7	72848499	C	G	0.0596527	-0.0195629	0.00412546	4.29353e-05	17.5075	1.09999e-06	Colorectal cancer
rs62052820	16	69575238	A	G	0.226979	0.028201	0.00233125	0.000279085	113.827	2.80027e-35	Colorectal cancer
rs62188269	2	183306507	T	C	0.194365	-0.0139598	0.00244581	6.10302e-05	24.8863	2.59998e-09	Colorectal cancer
rs62326216	4	146845631	G	A	0.182034	-0.0152696	0.00240988	6.94341e-05	28.3135	4.60002e-10	Colorectal cancer
rs62370948	5	42832324	T	C	0.0160283	-0.0421293	0.00774458	5.59846e-05	22.8288	2e-07	Colorectal cancer
rs62519913	8	72668183	T	G	0.0747223	-0.0213162	0.00371669	6.28307e-05	25.6206	3.40001e-09	Colorectal cancer
rs62580767	9	113035152	C	T	0.180756	-0.0178875	0.00253386	9.47622e-05	38.6426	9.30037e-13	Colorectal cancer
rs62585347	9	130743618	T	C	0.0480895	-0.0407406	0.00455904	0.000151961	61.9708	3.90032e-19	Colorectal cancer
rs62618693	11	32956492	T	C	0.0442434	-0.0254848	0.00479408	5.49273e-05	22.3976	1.29999e-08	Colorectal cancer
rs62619939	10	16967586	G	C	0.117672	0.0219505	0.00302729	0.000100051	40.7995	5.50047e-14	Colorectal cancer
rs6415788	9	4118111	T	G	0.59721	-0.0159161	0.00200607	0.000121873	49.6995	1.69981e-16	Colorectal cancer
rs641738	19	54676763	T	C	0.445219	-0.0141759	0.00199366	9.92719e-05	40.4818	1.20005e-14	Colorectal cancer
rs6441598	3	101060716	G	T	0.399028	-0.0106775	0.0020006	5.46798e-05	22.2967	3.40001e-07	Colorectal cancer
rs647080	11	111609174	A	G	0.326458	0.0160121	0.00209327	0.000112751	45.9788	9.60064e-14	Colorectal cancer
rs653178	12	112007756	T	C	0.516112	-0.040743	0.00194602	0.000829134	338.357	9.30037e-100	Colorectal cancer
rs655555	1	234863292	A	C	0.370797	-0.0176796	0.00200818	0.000145848	59.4778	3.80014e-19	Colorectal cancer
rs6562774	13	74193514	A	C	0.486312	-0.0105871	0.00195587	5.60013e-05	22.8356	8.99995e-08	Colorectal cancer
rs6575900	14	102675350	C	G	0.204155	0.0176355	0.00243031	0.000101063	41.2124	1.9002e-14	Colorectal cancer
rs6651267	8	87535573	A	G	0.75841	-0.011929	0.00227653	5.2146e-05	21.2634	2.5e-08	Colorectal cancer
rs6664244	1	40374386	C	T	0.390712	-0.01032	0.00198787	5.07071e-05	20.6767	2.69998e-08	Colorectal cancer
rs6670040	1	203510396	T	C	0.501436	-0.0109756	0.00193908	6.02314e-05	24.5606	7.10003e-09	Colorectal cancer
rs6685648	1	15825195	C	T	0.313369	-0.0242596	0.00208587	0.000253266	103.294	8.80035e-33	Colorectal cancer
rs6694957	1	186508738	A	G	0.259713	-0.0155464	0.0022108	9.29359e-05	37.8978	1.20005e-12	Colorectal cancer
rs66974947	11	66075144	T	G	0.454746	-0.0158416	0.00195077	0.00012445	50.7504	4.19952e-17	Colorectal cancer
rs6707324	2	230308295	T	C	0.550907	-0.00920857	0.00194245	4.19594e-05	17.1095	2.1e-06	Colorectal cancer
rs6735639	2	85967773	T	C	0.821402	0.0107322	0.00252642	3.3794e-05	13.7798	2.69998e-06	Colorectal cancer
rs67611724	20	32308275	T	C	0.154807	0.0174764	0.00269988	7.99246e-05	32.5915	5.69994e-10	Colorectal cancer
rs6784842	3	185342723	T	C	0.343604	0.019702	0.00204742	0.000175095	71.407	1.9002e-22	Colorectal cancer
rs6801610	3	142848367	G	A	0.480744	-0.00903282	0.00194546	4.07354e-05	16.6104	3.09999e-06	Colorectal cancer
rs6855233	4	1002125	T	C	0.712014	0.0146347	0.00205414	8.7833e-05	35.8167	2.39994e-12	Colorectal cancer
rs6856210	4	10583154	G	A	0.12958	-0.0337579	0.00277457	0.000257068	104.845	1.39991e-34	Colorectal cancer
rs6861681	5	173362458	A	G	0.301984	-0.0118008	0.00211833	5.87087e-05	23.9396	4.90004e-08	Colorectal cancer
rs686364	21	31587793	G	A	0.236077	0.0255604	0.00231721	0.000235651	96.1082	1.39991e-29	Colorectal cancer
rs6917325	6	52666273	C	T	0.572982	0.0145199	0.00196444	0.000103168	42.0706	5.50047e-14	Colorectal cancer
rs6918437	6	150496965	G	A	0.340755	-0.0107413	0.00204768	5.18362e-05	21.1371	5.60003e-08	Colorectal cancer
rs6957746	7	65092316	A	G	0.881809	-0.0140348	0.00300581	4.10583e-05	16.7421	1e-06	Colorectal cancer
rs6965823	7	4703360	A	C	0.322184	-0.0170168	0.00207952	0.000126474	51.5758	8.4004e-16	Colorectal cancer
rs6968865	7	17287269	T	A	0.62826	-0.0110553	0.00200908	5.70886e-05	23.279	5.69994e-09	Colorectal cancer
rs7020300	9	86550647	G	A	0.254686	-0.00927793	0.0022377	3.26796e-05	13.3254	3.89996e-06	Colorectal cancer
rs703873	5	72426085	A	G	0.418203	-0.0328925	0.00197423	0.000526481	214.783	5.50047e-64	Colorectal cancer
rs7043145	9	95895411	T	C	0.490175	0.00940891	0.00194897	4.42467e-05	18.0422	4.60002e-07	Colorectal cancer
rs7081609	10	88939962	C	T	0.841106	0.0336554	0.00273758	0.000302759	123.486	1.9002e-36	Colorectal cancer
rs7089424	10	63752159	G	T	0.341588	0.0109962	0.00205397	5.43896e-05	22.1783	7.19996e-09	Colorectal cancer
rs7134654	12	47448345	C	T	0.520951	-0.0109145	0.00194572	5.94586e-05	24.2454	2.99999e-07	Colorectal cancer
rs7190307	16	68218336	A	G	0.453718	-0.0143126	0.00196246	0.000101548	41.4099	4.10015e-15	Colorectal cancer
rs7206971	17	45425115	A	G	0.485993	0.0156881	0.00197227	0.000122962	50.1433	1.20005e-14	Colorectal cancer
rs7228427	18	24318839	G	T	0.31497	0.0142639	0.0021044	8.77981e-05	35.8025	5.10035e-13	Colorectal cancer
rs7251418	19	41341589	G	A	0.728486	-0.0102801	0.00219457	4.1806e-05	17.0469	3.50002e-06	Colorectal cancer
rs7257861	19	7180857	T	C	0.0529251	0.0224736	0.00436831	5.06316e-05	20.6459	4.20001e-08	Colorectal cancer
rs72668246	1	55002013	G	A	0.0540259	0.0219107	0.00428803	4.90709e-05	20.0094	1.09999e-06	Colorectal cancer
rs72683923	14	50735947	C	T	0.0197102	-0.0635936	0.00723117	0.00015628	63.7323	4.30031e-19	Colorectal cancer
rs72692842	1	149992890	T	C	0.0924789	-0.0187537	0.0033397	5.90341e-05	24.0724	4.79999e-09	Colorectal cancer
rs72821229	10	93349021	A	G	0.241135	-0.0118591	0.00227547	5.14705e-05	20.988	1.5e-07	Colorectal cancer
rs72875124	6	64032837	T	C	0.0885316	0.0156947	0.00342228	3.97536e-05	16.21	4.70002e-06	Colorectal cancer
rs72923454	2	176984544	T	C	0.0249134	0.0768086	0.00621307	0.000286633	116.907	1.20005e-35	Colorectal cancer
rs731146	9	119094545	C	A	0.230508	0.0156682	0.00233207	8.7088e-05	35.5129	2.70023e-13	Colorectal cancer
rs73234156	8	32425102	G	A	0.0865943	0.0253247	0.00346611	0.000101455	41.3719	3.29989e-14	Colorectal cancer
rs73488277	7	155665303	T	G	0.132545	0.0166831	0.00288182	6.4002e-05	26.0982	3.50002e-10	Colorectal cancer
rs738408	22	44324730	T	C	0.208209	-0.0204849	0.00245449	0.000138359	56.4232	4.30031e-17	Colorectal cancer
rs738794	22	24134758	A	G	0.919575	-0.0220881	0.00360129	7.21647e-05	29.427	1.29999e-09	Colorectal cancer
rs7406228	17	79766825	A	C	0.170392	0.0172391	0.00267788	8.40197e-05	34.2616	3.2e-10	Colorectal cancer
rs74397112	12	133094111	T	C	0.141416	0.0271776	0.00278733	0.000179363	73.1478	7.29962e-23	Colorectal cancer
rs7451021	6	130381246	C	T	0.68554	0.0164157	0.00211326	0.000116184	47.3791	1.29987e-14	Colorectal cancer
rs75406471	10	5257647	A	G	0.154303	-0.0188758	0.00269679	9.29886e-05	37.9193	7.10068e-12	Colorectal cancer
rs7586329	2	158759642	C	T	0.992359	0.0658373	0.0111197	6.57344e-05	26.8047	8.79995e-10	Colorectal cancer
rs75955295	1	91562867	T	C	0.059516	-0.0201563	0.00409669	4.54817e-05	18.5458	1.09999e-06	Colorectal cancer
rs76057237	10	104678350	A	G	0.0556081	0.0235029	0.00424808	5.80181e-05	23.658	2.99999e-08	Colorectal cancer
rs7629369	3	121566282	C	T	0.293285	0.0133662	0.00213409	7.40594e-05	30.1997	5.1e-10	Colorectal cancer
rs76358556	3	126014827	G	A	0.203876	-0.0258653	0.00241396	0.000217176	88.5719	8.4004e-28	Colorectal cancer
rs76393220	5	159243478	T	C	0.050386	0.0185019	0.00445443	3.27582e-05	13.3575	4.09996e-06	Colorectal cancer
rs7658864	4	146710345	T	C	0.139979	-0.0191568	0.00268118	8.83584e-05	36.031	1e-13	Colorectal cancer
rs77542162	17	67081278	G	A	0.0227008	-0.0640761	0.0066911	0.000182176	74.295	7.10068e-22	Colorectal cancer
rs78675225	4	89831188	C	T	0.0382668	0.0282214	0.00484644	5.86224e-05	23.9045	4.79999e-09	Colorectal cancer
rs7893954	10	104318966	G	A	0.287315	-0.020078	0.0021491	0.000165092	67.3268	6.59933e-22	Colorectal cancer
rs79489220	5	114649524	A	G	0.0164891	0.0311441	0.00765191	3.14599e-05	12.8281	3.50002e-06	Colorectal cancer
rs79716074	2	277003	G	A	0.344751	0.0137784	0.00205616	8.57708e-05	34.9757	3.19963e-12	Colorectal cancer
rs7972289	12	76461145	T	C	0.790922	-0.0117662	0.00246988	4.57872e-05	18.6704	2.30001e-06	Colorectal cancer
rs80152199	17	7749621	G	A	0.0738282	0.0244087	0.00380446	8.14766e-05	33.2245	2.1e-10	Colorectal cancer
rs8030680	15	51095313	G	C	0.594015	-0.0150105	0.00198707	0.000108675	44.3164	4.40048e-15	Colorectal cancer
rs8058758	16	20796508	C	T	0.585445	0.0161672	0.00199142	0.000126873	51.7384	5.60015e-15	Colorectal cancer
rs807628	2	15778300	G	A	0.20294	-0.0175081	0.00240546	9.91669e-05	40.4389	1.9002e-13	Colorectal cancer
rs8101881	19	33364628	T	C	0.603005	-0.022576	0.00199716	0.000244023	99.5235	5.50047e-31	Colorectal cancer
rs8121509	20	62712053	C	T	0.452539	-0.0166345	0.00196409	0.000137107	55.9124	1.50003e-17	Colorectal cancer
rs848471	7	77594550	A	C	0.558258	0.0150876	0.00195882	0.000112273	45.7839	5.10035e-15	Colorectal cancer
rs881858	6	43806609	A	G	0.693778	0.0428496	0.00210513	0.000780154	318.353	4.10015e-95	Colorectal cancer
rs883247	11	119217254	T	C	0.573764	-0.0185185	0.00198937	0.000167736	68.405	5.79963e-23	Colorectal cancer
rs892447	2	26409950	A	G	0.717603	-0.0106759	0.00214878	4.61938e-05	18.8362	8.50002e-07	Colorectal cancer
rs894680	17	19440538	A	G	0.386541	-0.0140241	0.00200413	9.32741e-05	38.0357	2.19989e-12	Colorectal cancer
rs911353	20	17681410	T	C	0.148649	-0.0158015	0.00274961	6.31971e-05	25.77	5.19996e-09	Colorectal cancer
rs9297949	8	95969445	C	A	0.529582	0.0250222	0.00195298	0.000311959	127.24	4.30031e-39	Colorectal cancer
rs932768	13	72347501	C	T	0.381138	-0.0254347	0.00200954	0.000305182	124.475	1.80011e-39	Colorectal cancer
rs9330813	22	46364161	A	G	0.315344	0.0124788	0.00210786	6.72408e-05	27.419	3.40001e-09	Colorectal cancer
rs9380102	6	28951014	A	C	0.0807199	-0.0536593	0.00510836	0.000427315	174.311	2.39994e-27	Colorectal cancer
rs9397738	6	154986664	A	G	0.858114	-0.0148053	0.00278498	5.33764e-05	21.7652	1.40001e-07	Colorectal cancer
rs946711	10	21806832	C	A	0.326769	-0.0119942	0.00208656	6.32962e-05	25.8104	1.40001e-08	Colorectal cancer
rs9521522	13	110464734	T	G	0.202404	0.0115916	0.0024319	4.33829e-05	17.69	3.59998e-06	Colorectal cancer
rs953778	11	64066999	T	C	0.136056	0.0384157	0.00285571	0.000346937	141.511	4.30031e-42	Colorectal cancer
rs9549092	13	40754324	C	T	0.180969	-0.0163958	0.00253711	7.96893e-05	32.4956	4.19952e-11	Colorectal cancer
rs960888	14	94160611	A	G	0.641738	-0.0128764	0.002053	7.6239e-05	31.0885	1.6e-10	Colorectal cancer
rs963837	11	30749090	C	T	0.453194	-0.0308558	0.0019493	0.000471869	192.493	6.4003e-57	Colorectal cancer
rs964707	7	33236298	C	T	0.84714	0.0159428	0.00270578	6.58276e-05	26.8427	1.7e-08	Colorectal cancer
rs9650315	8	57155598	T	G	0.131283	0.0207104	0.00288633	9.78349e-05	39.8957	2.29985e-13	Colorectal cancer
rs9660710	1	1099342	C	A	0.933022	0.0246664	0.00387427	7.60441e-05	31.009	1.79999e-10	Colorectal cancer
rs9877741	3	71195778	A	C	0.497053	0.0101453	0.00194791	5.14618e-05	20.9844	3.59998e-08	Colorectal cancer
rs9907597	17	59435497	C	A	0.715598	0.014501	0.00216699	8.55909e-05	34.9023	6.4998e-12	Colorectal cancer
rs9926996	16	20395908	C	T	0.110376	0.0133713	0.00311912	3.51122e-05	14.3174	3.40001e-06	Colorectal cancer
rs9988963	12	122991478	G	C	0.725034	-0.0130891	0.00222237	6.83104e-05	27.8552	1.40001e-09	Colorectal cancer
rs9997843	4	128134605	A	C	0.599451	0.0111519	0.0018968	5.97224e-05	24.353	2e-09	Colorectal cancer
rs10016022	4	10446906	G	A	0.734638	0.0828819	0.00211115	0.00267831	1095	1e-200	Thyroid cancer (Firth correction)
rs10093032	8	102678798	T	C	0.342114	0.011786	0.00206847	6.25294e-05	25.4977	5.49997e-09	Thyroid cancer (Firth correction)
rs10109414	8	23751151	T	C	0.413917	0.0335927	0.00197891	0.00054751	223.367	5.90065e-70	Thyroid cancer (Firth correction)
rs1012383	17	59196065	T	G	0.825294	-0.0165	0.00256906	7.85081e-05	32.0139	1.29987e-11	Thyroid cancer (Firth correction)
rs10142834	14	60734963	G	A	0.35271	0.0145452	0.00205105	9.6602e-05	39.3929	1.20005e-12	Thyroid cancer (Firth correction)
rs10179654	2	102921783	G	T	0.528251	-0.00897941	0.00193909	4.01862e-05	16.3864	9.59997e-07	Thyroid cancer (Firth correction)
rs10183437	2	42423683	G	A	0.575023	0.00933405	0.00195399	4.25815e-05	17.3632	1.79999e-06	Thyroid cancer (Firth correction)
rs10204284	2	183036519	T	C	0.172553	-0.0156064	0.00256344	6.95502e-05	28.3608	7.79992e-10	Thyroid cancer (Firth correction)
rs10205233	2	227614005	T	C	0.0457185	0.0259154	0.00464037	5.86023e-05	23.8962	1.29999e-08	Thyroid cancer (Firth correction)
rs10224002	7	151415041	G	A	0.289008	0.0361004	0.00214381	0.000535585	218.5	2.49977e-66	Thyroid cancer (Firth correction)
rs102274	11	61557826	C	T	0.345639	0.0155018	0.00204206	0.000108701	44.3273	9.70063e-15	Thyroid cancer (Firth correction)
rs10253231	7	22387172	C	T	0.196666	-0.0111873	0.00244689	3.95463e-05	16.1255	6.80002e-07	Thyroid cancer (Firth correction)
rs10276670	7	30956489	G	A	0.234071	0.0132757	0.00229809	6.31947e-05	25.769	4.30002e-09	Thyroid cancer (Firth correction)
rs10411247	19	1098883	A	G	0.112878	-0.016653	0.00308433	5.55402e-05	22.6476	3.50002e-09	Thyroid cancer (Firth correction)
rs10462921	5	159498320	G	A	0.594449	0.0102934	0.00198172	5.10867e-05	20.8315	3.40001e-08	Thyroid cancer (Firth correction)
rs1047891	2	211540507	A	C	0.313356	-0.0402025	0.00213241	0.000695514	283.79	6.09958e-85	Thyroid cancer (Firth correction)
rs1048046	11	2924591	A	G	0.173996	0.0156318	0.00256433	7.02376e-05	28.6411	2.5e-10	Thyroid cancer (Firth correction)
rs1061157	2	203421199	A	G	0.118538	0.0284538	0.00299343	0.000169189	68.9977	1.69981e-20	Thyroid cancer (Firth correction)
rs1062062	2	101627925	T	C	0.139258	0.0260687	0.00282636	0.000162915	66.4389	3.29989e-20	Thyroid cancer (Firth correction)
rs10739971	9	96937680	A	G	0.318505	0.0136637	0.00209289	8.10486e-05	33.0499	6.59933e-12	Thyroid cancer (Firth correction)
rs1075403	19	18384950	G	T	0.632338	-0.0130532	0.00202658	7.9225e-05	32.3062	5.79963e-11	Thyroid cancer (Firth correction)
rs10758189	9	33125804	C	T	0.314978	-0.0277809	0.00210184	0.000333048	135.844	3.59998e-41	Thyroid cancer (Firth correction)
rs10758782	9	6406428	T	G	0.94495	-0.0212559	0.00426956	4.70062e-05	19.1675	5.80003e-07	Thyroid cancer (Firth correction)
rs1075989	4	87829251	G	A	0.0898636	-0.0208674	0.00325568	7.1229e-05	29.0454	2.1e-10	Thyroid cancer (Firth correction)
rs1076160	9	135776034	T	C	0.495218	-0.0109825	0.00196129	6.03021e-05	24.5894	9.29994e-09	Thyroid cancer (Firth correction)
rs10832246	11	14380828	A	G	0.336792	0.0121005	0.00208377	6.54106e-05	26.6727	5.80003e-10	Thyroid cancer (Firth correction)
rs10862757	12	84160515	T	C	0.383223	0.0104088	0.00199844	5.12166e-05	20.8844	1.6e-07	Thyroid cancer (Firth correction)
rs10869148	9	74834384	T	C	0.315745	-0.0117416	0.00212284	5.95716e-05	24.2915	5.80003e-09	Thyroid cancer (Firth correction)
rs10900862	5	138732579	T	C	0.669373	0.0127913	0.00209497	7.24212e-05	29.5316	3.50002e-10	Thyroid cancer (Firth correction)
rs10923893	1	120267220	T	C	0.0221885	0.0531802	0.0065762	0.000122719	50.0445	2.80027e-16	Thyroid cancer (Firth correction)
rs10995271	10	64438486	C	G	0.38778	0.00941009	0.00199527	4.20446e-05	17.1442	5.19996e-07	Thyroid cancer (Firth correction)
rs11042751	11	2149864	C	T	0.24293	0.025872	0.00226677	0.000246211	100.416	1.39991e-31	Thyroid cancer (Firth correction)
rs11045893	12	21392819	C	T	0.185806	0.0168992	0.00249709	8.64072e-05	35.2352	3.10027e-13	Thyroid cancer (Firth correction)
rs11056396	12	15344407	C	T	0.121511	-0.0228554	0.0029785	0.000111522	45.4776	1.29987e-15	Thyroid cancer (Firth correction)
rs11078597	17	1618363	C	T	0.186155	0.0152339	0.00250459	7.03183e-05	28.674	2.39999e-09	Thyroid cancer (Firth correction)
rs11107052	12	93901290	G	A	0.156976	0.0126353	0.00267357	4.22546e-05	17.2299	1.09999e-06	Thyroid cancer (Firth correction)
rs11123176	2	114046558	A	G	0.242149	0.0106432	0.00225897	4.15758e-05	16.9531	5.89997e-07	Thyroid cancer (Firth correction)
rs111239279	7	155670175	C	T	0.0174641	-0.0580654	0.00746214	0.000115707	47.1845	4.90004e-14	Thyroid cancer (Firth correction)
rs111642750	1	29320013	A	G	0.0503865	0.0270219	0.00445119	6.98752e-05	28.4933	1.6e-09	Thyroid cancer (Firth correction)
rs11169927	12	52249665	G	A	0.252948	-0.0169077	0.00225905	0.000108039	44.0573	2.19989e-14	Thyroid cancer (Firth correction)
rs11181388	12	42642541	A	C	0.205739	0.0169848	0.00240472	9.42824e-05	38.4469	9.30037e-13	Thyroid cancer (Firth correction)
rs111825271	12	66344706	G	A	0.0456152	0.0252288	0.00466603	5.54187e-05	22.598	8.30004e-09	Thyroid cancer (Firth correction)
rs11218782	11	122599125	A	G	0.347584	-0.0106989	0.00203813	5.1915e-05	21.1692	5.30005e-07	Thyroid cancer (Firth correction)
rs112575251	16	1867370	A	C	0.0601293	-0.0225756	0.00427969	5.76054e-05	23.4897	1.2e-08	Thyroid cancer (Firth correction)
rs11264341	1	155151493	T	C	0.427657	-0.0412798	0.00195393	0.000834175	340.415	1.49968e-101	Thyroid cancer (Firth correction)
rs114165349	1	27021913	C	G	0.0236369	0.106467	0.00641145	0.000523193	213.442	7.00003e-63	Thyroid cancer (Firth correction)
rs114245489	2	158485075	T	G	0.0643492	0.0192467	0.00412468	4.46066e-05	18.189	2.80001e-07	Thyroid cancer (Firth correction)
rs114877749	1	147309666	T	C	0.0162484	-0.0672048	0.00766969	0.000144387	58.8815	1.10002e-19	Thyroid cancer (Firth correction)
rs1149	8	38126359	C	G	0.24605	-0.0155237	0.00226819	8.94101e-05	36.4599	3.29989e-12	Thyroid cancer (Firth correction)
rs11557049	8	66692011	T	C	0.0651445	0.0217141	0.00398641	5.74296e-05	23.418	2.59998e-08	Thyroid cancer (Firth correction)
rs11557577	20	18162481	G	C	0.0447709	-0.0227972	0.00477522	4.44525e-05	18.1261	9.90011e-07	Thyroid cancer (Firth correction)
rs115764512	3	34911744	A	G	0.0158322	0.0357264	0.00779811	3.97758e-05	16.2191	2.1e-06	Thyroid cancer (Firth correction)
rs11590549	1	46086329	T	C	0.241553	0.0105281	0.00226787	4.06132e-05	16.5606	3.59998e-06	Thyroid cancer (Firth correction)
rs116215838	1	119136725	T	G	0.0145978	-0.0632339	0.00806773	0.000115035	46.9106	2.70023e-15	Thyroid cancer (Firth correction)
rs11630969	15	39291535	T	C	0.42811	-0.0147208	0.00197231	0.000106111	43.271	8.99912e-14	Thyroid cancer (Firth correction)
rs11641325	16	424403	T	C	0.215783	-0.0140449	0.00240467	6.67607e-05	27.2232	1.09999e-09	Thyroid cancer (Firth correction)
rs11649653	16	30918487	G	C	0.381616	0.00970228	0.00200533	4.44286e-05	18.1164	6.4e-07	Thyroid cancer (Firth correction)
rs11655704	17	47448172	C	T	0.314338	-0.0119902	0.0020988	6.19712e-05	25.2701	3.50002e-09	Thyroid cancer (Firth correction)
rs11672660	19	46180184	T	C	0.193554	0.0198803	0.00248462	0.000123382	50.3149	7.89951e-16	Thyroid cancer (Firth correction)
rs116744081	4	88470466	T	C	0.0615807	0.0185379	0.00387391	3.97185e-05	16.1957	4.70002e-06	Thyroid cancer (Firth correction)
rs11674517	2	111903832	T	C	0.471696	-0.0216409	0.00197017	0.000233414	95.1958	2.60016e-29	Thyroid cancer (Firth correction)
rs1169302	12	121432302	G	T	0.427082	-0.0142381	0.00197834	9.9206e-05	40.4549	2.29985e-14	Thyroid cancer (Firth correction)
rs11699193	20	60630015	T	C	0.294815	-0.0101689	0.00214401	4.29963e-05	17.5323	2.80001e-06	Thyroid cancer (Firth correction)
rs11708067	3	123065778	G	A	0.242768	-0.0149866	0.00226807	8.25765e-05	33.673	8.99912e-12	Thyroid cancer (Firth correction)
rs1171619	10	61465838	G	A	0.784387	0.0671583	0.00236559	0.00152558	622.999	2.19786e-184	Thyroid cancer (Firth correction)
rs11729997	4	89171059	A	C	0.451603	0.0410295	0.00187314	0.000833824	340.272	1.99986e-110	Thyroid cancer (Firth correction)
rs1173847	1	245528780	C	A	0.45279	0.009864	0.00195019	4.82155e-05	19.6606	1.6e-06	Thyroid cancer (Firth correction)
rs11740250	5	176721272	C	G	0.227432	0.0249377	0.00233745	0.00021854	89.1283	4.19952e-28	Thyroid cancer (Firth correction)
rs11754288	6	25776949	A	G	0.417889	-0.0853742	0.00215885	0.00354609	1451.05	1e-200	Thyroid cancer (Firth correction)
rs11755724	6	7118990	G	A	0.634726	-0.0463165	0.00201716	0.000994733	406.002	1.59956e-122	Thyroid cancer (Firth correction)
rs11757670	6	105869130	T	C	0.151312	-0.0143653	0.00271001	5.30006e-05	21.6119	1.2e-07	Thyroid cancer (Firth correction)
rs11765552	7	97822115	A	T	0.534232	0.0163382	0.00196544	0.000132843	54.1733	1.59993e-17	Thyroid cancer (Firth correction)
rs11768384	7	2499770	G	A	0.386359	-0.00951375	0.0019978	4.29179e-05	17.5004	7.79992e-07	Thyroid cancer (Firth correction)
rs1183394	1	54222571	G	A	0.883451	-0.0248423	0.00301625	0.000127088	51.8262	3.10027e-17	Thyroid cancer (Firth correction)
rs11850396	14	96919620	A	G	0.361434	-0.0165753	0.00203357	0.00012682	51.7169	5.70033e-19	Thyroid cancer (Firth correction)
rs11857366	15	99263801	G	A	0.609744	-0.0336496	0.00200167	0.000538874	219.842	3.29989e-67	Thyroid cancer (Firth correction)
rs1187878	14	55493350	C	T	0.617151	-0.0117355	0.00204861	6.50807e-05	26.5381	2.59998e-09	Thyroid cancer (Firth correction)
rs11908276	20	47480655	T	C	0.166306	0.014539	0.00262537	5.86157e-05	23.9017	6.19998e-08	Thyroid cancer (Firth correction)
rs11923253	3	58376992	A	G	0.352814	-0.0136085	0.00206649	8.45718e-05	34.4867	9.60064e-12	Thyroid cancer (Firth correction)
rs12123877	1	210461311	A	G	0.373122	-0.0139295	0.00200432	9.07685e-05	37.0138	2.90001e-12	Thyroid cancer (Firth correction)
rs12133576	1	93816400	G	A	0.631364	0.022753	0.00200567	0.000240982	98.2832	3.29989e-30	Thyroid cancer (Firth correction)
rs12141441	1	82944182	C	T	0.602591	0.0138982	0.00197907	9.2514e-05	37.7257	9.70063e-12	Thyroid cancer (Firth correction)
rs12201275	6	116314563	G	C	0.423737	-0.0151237	0.00196572	0.000111703	45.5514	1.59993e-16	Thyroid cancer (Firth correction)
rs12212337	6	141764804	G	A	0.539748	0.00864497	0.00195005	3.71316e-05	15.1408	1e-06	Thyroid cancer (Firth correction)
rs12239231	1	234661209	C	T	0.0164742	-0.050298	0.00761049	8.19826e-05	33.4308	3.69999e-11	Thyroid cancer (Firth correction)
rs1229984	4	100239319	C	T	0.970227	-0.097415	0.00597879	0.000548249	223.669	3.69999e-61	Thyroid cancer (Firth correction)
rs12318839	12	78776597	T	C	0.354201	-0.0148864	0.00203577	0.000101381	41.3419	2.99985e-14	Thyroid cancer (Firth correction)
rs12379154	9	27455095	C	G	0.483145	-0.00843707	0.00195837	3.55516e-05	14.4966	3.09999e-06	Thyroid cancer (Firth correction)
rs12423171	12	96091058	G	A	0.23013	0.0186699	0.00230706	0.000123511	50.3672	3.69999e-16	Thyroid cancer (Firth correction)
rs12454712	18	60845884	C	T	0.374869	-0.0196075	0.00202963	0.000180188	73.484	1.9002e-22	Thyroid cancer (Firth correction)
rs12459008	19	53454789	T	A	0.333573	-0.0153544	0.00208096	0.000104819	42.7439	1.99986e-14	Thyroid cancer (Firth correction)
rs1254701	10	126810140	G	A	0.830475	-0.0201045	0.00259483	0.000113809	46.4105	2.60016e-17	Thyroid cancer (Firth correction)
rs1258190	10	50991900	C	A	0.479639	0.00921584	0.00195007	4.23954e-05	17.2873	3.29997e-06	Thyroid cancer (Firth correction)
rs1260326	2	27730940	C	T	0.598266	-0.0713967	0.00200044	0.0024503	1001.55	1e-200	Thyroid cancer (Firth correction)
rs12633047	3	53393844	T	C	0.068334	0.0221666	0.00384765	6.25641e-05	25.5119	1.09999e-08	Thyroid cancer (Firth correction)
rs12691755	2	148189702	T	C	0.890714	0.0172332	0.00310494	5.78182e-05	23.5765	9.09997e-09	Thyroid cancer (Firth correction)
rs12702509	7	1281064	A	G	0.753499	0.0367353	0.00225564	0.000501301	204.506	4.30031e-63	Thyroid cancer (Firth correction)
rs12714147	2	85813834	G	A	0.169368	-0.0118405	0.00257837	3.94466e-05	16.0848	9.29994e-07	Thyroid cancer (Firth correction)
rs12796693	11	30429583	C	A	0.243818	-0.0131873	0.00225829	6.4126e-05	26.1488	9.29994e-10	Thyroid cancer (Firth correction)
rs12889267	14	21542766	G	A	0.16608	-0.0132279	0.00269828	4.84678e-05	19.7635	7.79992e-07	Thyroid cancer (Firth correction)
rs12898397	15	75130093	C	T	0.625406	-0.0152356	0.00203272	0.000108761	44.3516	3.10027e-14	Thyroid cancer (Firth correction)
rs12927956	16	51755371	T	C	0.221711	0.0235986	0.00234972	0.00019219	78.3797	2.99985e-23	Thyroid cancer (Firth correction)
rs12967290	18	42600074	T	C	0.298391	0.0161244	0.0021362	0.000108862	44.393	5.19996e-14	Thyroid cancer (Firth correction)
rs12987661	2	69813458	C	T	0.124995	-0.0388501	0.00292629	0.000330155	134.664	2.49977e-43	Thyroid cancer (Firth correction)
rs13065440	3	170611490	G	A	0.236829	-0.0158293	0.00228671	9.05754e-05	36.9351	2.70023e-13	Thyroid cancer (Firth correction)
rs13094438	3	47277885	A	G	0.593562	0.0193843	0.00198456	0.000181297	73.9365	6.59933e-23	Thyroid cancer (Firth correction)
rs13107325	4	103188709	T	C	0.0748679	-0.0478015	0.00358845	0.000316528	129.104	1.10002e-43	Thyroid cancer (Firth correction)
rs13140984	4	9637886	A	G	0.632486	0.0797218	0.00192767	0.00295467	1208.33	1e-200	Thyroid cancer (Firth correction)
rs13155267	5	90193468	C	T	0.277714	-0.0173034	0.00217423	0.000120116	48.9826	3.90032e-18	Thyroid cancer (Firth correction)
rs13217139	6	131194481	T	C	0.694989	0.0178526	0.00210998	0.000135122	55.1029	4.40048e-18	Thyroid cancer (Firth correction)
rs1321822	6	90122867	G	C	0.362553	-0.00975578	0.00202264	4.39916e-05	17.9382	2.30001e-06	Thyroid cancer (Firth correction)
rs13237426	7	46507656	C	T	0.061986	0.0216356	0.00403669	5.44341e-05	22.1965	9.40005e-09	Thyroid cancer (Firth correction)
rs13251492	8	144895553	A	G	0.279867	-0.0109819	0.00220313	4.86127e-05	19.8226	2.19999e-07	Thyroid cancer (Firth correction)
rs13261836	8	9941175	A	G	0.657848	-0.0110659	0.0021379	5.51249e-05	22.4782	5.49997e-07	Thyroid cancer (Firth correction)
rs13316	14	93407301	A	C	0.425556	-0.0170882	0.00199759	0.000142767	58.2209	1.39991e-17	Thyroid cancer (Firth correction)
rs1348813	2	200245245	G	C	0.752464	0.0115669	0.00224847	4.98411e-05	20.3235	5.49997e-07	Thyroid cancer (Firth correction)
rs1371610	2	12119686	A	G	0.772824	-0.0136849	0.00231406	6.57592e-05	26.8148	2.19999e-09	Thyroid cancer (Firth correction)
rs1411189	10	28843478	A	G	0.276017	0.0102395	0.00217717	4.19036e-05	17.0868	2.59998e-07	Thyroid cancer (Firth correction)
rs1411992	9	71170702	C	G	0.810208	-0.0155813	0.00249073	7.46641e-05	30.4463	6.4003e-11	Thyroid cancer (Firth correction)
rs14234	2	70524142	G	A	0.394049	-0.00815126	0.00198144	3.17298e-05	12.9381	3.69999e-06	Thyroid cancer (Firth correction)
rs1445288	6	166517538	C	A	0.265264	0.0129866	0.0022032	6.57401e-05	26.807	1.6e-08	Thyroid cancer (Firth correction)
rs1445401	8	72249022	T	C	0.503006	0.00783463	0.00195002	3.06896e-05	12.5139	3.89996e-06	Thyroid cancer (Firth correction)
rs1470144	11	15832567	T	C	0.296703	0.0142207	0.00212129	8.43981e-05	34.4159	7.29962e-11	Thyroid cancer (Firth correction)
rs1484873	18	43206985	G	A	0.943925	-0.02339	0.00438847	5.79158e-05	23.6163	3.89996e-07	Thyroid cancer (Firth correction)
rs1571256	13	48671081	G	A	0.659651	-0.0159429	0.00205909	0.000114131	46.5417	1.20005e-14	Thyroid cancer (Firth correction)
rs1617563	18	5589112	G	A	0.476557	-0.0128488	0.00195808	8.23644e-05	33.5865	1.5e-10	Thyroid cancer (Firth correction)
rs164011	17	74273165	A	G	0.314473	-0.0196292	0.00212398	0.000166128	67.7493	7.29962e-21	Thyroid cancer (Firth correction)
rs1656397	2	233428927	C	G	0.238382	0.0105228	0.00228078	4.02071e-05	16.395	2.39999e-06	Thyroid cancer (Firth correction)
rs16888128	6	56569104	G	A	0.227845	0.0161099	0.0023256	9.13187e-05	37.2382	5.10035e-13	Thyroid cancer (Firth correction)
rs16897561	5	67560716	T	G	0.190156	0.0120223	0.00247992	4.4516e-05	18.152	3.50002e-07	Thyroid cancer (Firth correction)
rs16941230	12	111522000	C	A	0.034409	-0.031732	0.00533209	6.69099e-05	27.2841	2.90001e-09	Thyroid cancer (Firth correction)
rs16956273	15	72117102	A	G	0.236802	-0.0176531	0.00229688	0.00011264	45.9339	1.50003e-15	Thyroid cancer (Firth correction)
rs17036326	3	12389313	G	A	0.120588	-0.0303875	0.00298022	0.000195847	79.8714	5.60015e-25	Thyroid cancer (Firth correction)
rs17050272	2	121306440	A	G	0.409907	0.0306986	0.00196974	0.000455904	185.978	4.00037e-56	Thyroid cancer (Firth correction)
rs17073655	13	50560058	C	T	0.143544	0.0149449	0.00278751	5.49169e-05	22.3934	6.29999e-09	Thyroid cancer (Firth correction)
rs17154284	8	8456623	T	C	0.212952	0.0128962	0.0026958	5.57489e-05	22.7327	2.30001e-06	Thyroid cancer (Firth correction)
rs17179078	14	37923454	A	G	0.286852	0.0168188	0.00215908	0.000115733	47.1952	3.19963e-14	Thyroid cancer (Firth correction)
rs17189719	13	96128875	G	A	0.102891	0.0252739	0.00321547	0.000117923	48.0881	1.99986e-15	Thyroid cancer (Firth correction)
rs17381955	1	15508945	C	T	0.396171	-0.00896502	0.00197936	3.84529e-05	15.6796	2.39999e-06	Thyroid cancer (Firth correction)
rs17459939	5	136972187	T	C	0.214953	0.0147383	0.00237017	7.33101e-05	29.8941	1e-09	Thyroid cancer (Firth correction)
rs17485501	3	169130269	T	C	0.258805	-0.0206171	0.00222073	0.000163076	66.5045	5.70033e-22	Thyroid cancer (Firth correction)
rs17497828	1	67452322	A	G	0.26187	-0.012094	0.0022076	5.65443e-05	23.057	3.2e-08	Thyroid cancer (Firth correction)
rs17546879	7	50744908	T	C	0.088512	-0.0326432	0.00342333	0.000171937	70.1186	3.40017e-22	Thyroid cancer (Firth correction)
rs17602145	5	15693084	C	T	0.309777	0.00980578	0.00210517	4.11181e-05	16.7664	1.79999e-06	Thyroid cancer (Firth correction)
rs17630640	6	164107529	G	A	0.131243	-0.0178946	0.00287683	7.30211e-05	29.7762	2.39999e-10	Thyroid cancer (Firth correction)
rs17678338	10	82098146	T	C	0.12543	0.0227585	0.00294803	0.000113635	46.3396	3.29989e-15	Thyroid cancer (Firth correction)
rs17685	7	75616105	A	G	0.277678	-0.014179	0.00217134	8.0648e-05	32.8865	9.09913e-12	Thyroid cancer (Firth correction)
rs17775391	3	66444697	C	A	0.282099	-0.0102911	0.0021874	4.28963e-05	17.4915	1.79999e-06	Thyroid cancer (Firth correction)
rs1801229	10	17024615	T	A	0.901014	0.0153859	0.00328801	4.22261e-05	17.2183	9.29994e-07	Thyroid cancer (Firth correction)
rs1805100	8	76476396	A	G	0.47612	0.0394216	0.00195295	0.000775259	316.354	4.60045e-92	Thyroid cancer (Firth correction)
rs181673	10	119388528	C	A	0.538671	0.0191821	0.00195166	0.000182876	74.5806	8.4004e-24	Thyroid cancer (Firth correction)
rs1860158	7	156427016	T	C	0.714237	0.0139542	0.00215634	7.94856e-05	32.4125	1.10002e-11	Thyroid cancer (Firth correction)
rs1862069	2	169933741	A	G	0.539837	-0.0132155	0.00194457	8.67704e-05	35.3833	4.40048e-12	Thyroid cancer (Firth correction)
rs1866264	3	69106304	T	C	0.357221	-0.0199273	0.00202892	0.000182358	74.3694	6.90081e-22	Thyroid cancer (Firth correction)
rs1873411	3	193804087	T	C	0.682513	0.00878375	0.00208899	3.3437e-05	13.6342	1.7e-06	Thyroid cancer (Firth correction)
rs1886603	10	119482303	A	G	0.150784	0.0238963	0.00272303	0.00014624	59.6373	8.99912e-19	Thyroid cancer (Firth correction)
rs1915747	2	213087563	G	A	0.459226	0.015742	0.00194423	0.000123081	50.1921	2.60016e-17	Thyroid cancer (Firth correction)
rs1929861	1	227216662	C	T	0.460168	0.0127338	0.00194851	8.05603e-05	32.8508	6.79986e-11	Thyroid cancer (Firth correction)
rs1933437	13	28624294	A	G	0.615596	0.0140773	0.00204789	9.37891e-05	38.2457	5.10035e-13	Thyroid cancer (Firth correction)
rs2008843	21	16534968	C	T	0.218646	0.0166269	0.00236619	9.44587e-05	38.5188	5.70033e-12	Thyroid cancer (Firth correction)
rs200990875	15	75562546	T	C	0.0208898	0.0295836	0.00699037	3.58012e-05	14.5983	1.2e-06	Thyroid cancer (Firth correction)
rs2047866	15	76136194	T	C	0.523875	0.0392359	0.0019662	0.000767973	313.379	4.40048e-94	Thyroid cancer (Firth correction)
rs2048010	5	39675610	G	A	0.247407	-0.0134188	0.00225587	6.70547e-05	27.3431	1.2e-08	Thyroid cancer (Firth correction)
rs2070698	6	12291112	C	T	0.540807	-0.00942061	0.00194887	4.40784e-05	17.9736	7.29995e-07	Thyroid cancer (Firth correction)
rs2070971	7	44197583	T	G	0.135623	0.0184632	0.00285195	7.99246e-05	32.5915	5.10035e-12	Thyroid cancer (Firth correction)
rs2072977	20	25469844	G	A	0.17919	0.0167659	0.00255364	8.26876e-05	33.7183	1.29987e-11	Thyroid cancer (Firth correction)
rs2075252	2	170010985	C	T	0.750478	-0.0360265	0.00227288	0.000486095	198.3	9.60064e-58	Thyroid cancer (Firth correction)
rs2075635	16	4950940	T	C	0.0697671	-0.0182992	0.00384548	4.34647e-05	17.7233	8.09991e-07	Thyroid cancer (Firth correction)
rs2088712	3	132218196	T	C	0.325485	-0.0161427	0.00209287	0.000114421	46.66	1.99986e-15	Thyroid cancer (Firth correction)
rs209960	20	52716084	C	T	0.721311	0.0157847	0.00218029	0.000100172	40.8487	1.99986e-13	Thyroid cancer (Firth correction)
rs219779	21	37833751	A	G	0.262417	-0.0309653	0.00222389	0.000371179	151.403	2.90001e-43	Thyroid cancer (Firth correction)
rs2229357	12	57843711	A	G	0.239939	-0.0658615	0.00228973	0.00158213	646.13	8.70964e-188	Thyroid cancer (Firth correction)
rs2229677	14	66028446	G	A	0.687107	-0.0103021	0.00210977	4.56354e-05	18.6085	5.19996e-07	Thyroid cancer (Firth correction)
rs2230786	9	111692163	A	G	0.0246008	-0.0333263	0.00629518	5.33011e-05	21.7345	1.09999e-07	Thyroid cancer (Firth correction)
rs2236947	3	50371432	A	C	0.479598	-0.0125127	0.00194616	7.81535e-05	31.8693	5.99998e-10	Thyroid cancer (Firth correction)
rs2240390	7	101257075	C	T	0.380288	-0.0173026	0.00203781	0.000141109	57.5448	1.29987e-11	Thyroid cancer (Firth correction)
rs2241957	16	56401294	C	T	0.575472	-0.0106892	0.00198731	5.58279e-05	22.7649	4.09996e-08	Thyroid cancer (Firth correction)
rs2243315	21	16794505	G	A	0.300478	0.0140832	0.00213378	8.33771e-05	33.9995	8.30042e-12	Thyroid cancer (Firth correction)
rs2247979	10	43923728	A	G	0.815964	-0.0132182	0.00251411	5.24745e-05	21.3974	6.4e-08	Thyroid cancer (Firth correction)
rs2252662	2	61670731	C	T	0.610347	-0.0150459	0.0019844	0.000107677	43.9094	5.30029e-15	Thyroid cancer (Firth correction)
rs2252862	2	122004596	G	C	0.360017	-0.0201959	0.00202643	0.000187952	76.6512	1.20005e-24	Thyroid cancer (Firth correction)
rs2269524	22	42475703	G	T	0.322442	-0.0140545	0.00209724	8.63096e-05	35.1954	7.50067e-12	Thyroid cancer (Firth correction)
rs2273061	20	10639543	A	G	0.405812	-0.0127232	0.00199246	7.80677e-05	31.8343	4.10015e-12	Thyroid cancer (Firth correction)
rs2276133	11	65562257	A	G	0.246295	-0.0334455	0.00226328	0.0004153	169.407	2.39994e-53	Thyroid cancer (Firth correction)
rs2286028	12	1015469	C	G	0.19727	-0.0163396	0.00248296	8.45558e-05	34.4802	4.60045e-12	Thyroid cancer (Firth correction)
rs2287079	16	53333569	T	G	0.320045	-0.00994563	0.00209306	4.30513e-05	17.5547	1.29999e-06	Thyroid cancer (Firth correction)
rs2290851	11	47753370	T	C	0.544125	-0.0159212	0.00196597	0.000125755	51.2826	4.00037e-16	Thyroid cancer (Firth correction)
rs2292038	15	63449680	G	C	0.513177	-0.0111908	0.00196035	6.25735e-05	25.5157	3.89996e-09	Thyroid cancer (Firth correction)
rs2297215	9	33036550	G	A	0.22446	0.0165564	0.0023454	9.54344e-05	38.9167	1.10002e-11	Thyroid cancer (Firth correction)
rs2302649	2	37516481	C	T	0.10086	-0.0167481	0.00321707	5.08753e-05	20.7453	1e-07	Thyroid cancer (Firth correction)
rs2305407	3	160130110	A	G	0.518517	-0.0126384	0.0019707	7.9755e-05	32.5224	1.79999e-10	Thyroid cancer (Firth correction)
rs234944	6	2198327	A	G	0.624811	-0.0189763	0.00200694	0.000168831	68.8517	6.59933e-20	Thyroid cancer (Firth correction)
rs2429467	12	47186770	T	C	0.0489337	0.0223983	0.00451899	4.66959e-05	19.041	2.59998e-07	Thyroid cancer (Firth correction)
rs2436928	8	103611260	A	C	0.859903	-0.0290706	0.00280808	0.000203618	83.0414	5.30029e-28	Thyroid cancer (Firth correction)
rs2444239	11	120056416	T	A	0.559616	0.0167796	0.00195391	0.000138776	56.5933	3.19963e-19	Thyroid cancer (Firth correction)
rs2470514	3	15750344	C	A	0.678445	-0.0120977	0.00207911	6.38566e-05	26.0389	4.20001e-09	Thyroid cancer (Firth correction)
rs2503701	1	2121118	T	C	0.603509	0.0115605	0.00200717	6.39588e-05	26.0806	7.10003e-09	Thyroid cancer (Firth correction)
rs251231	5	172518874	A	G	0.576181	-0.00932609	0.0019923	4.24784e-05	17.3211	6.90001e-07	Thyroid cancer (Firth correction)
rs2538	4	56236328	T	C	0.286018	0.010438	0.0020634	4.44985e-05	18.1449	2.19999e-07	Thyroid cancer (Firth correction)
rs2581778	3	53055311	A	G	0.426485	0.0445545	0.00196572	0.000971095	396.345	4.39542e-117	Thyroid cancer (Firth correction)
rs2589	1	200447395	T	C	0.600916	0.0131979	0.00197713	8.35445e-05	34.0678	4.19952e-11	Thyroid cancer (Firth correction)
rs2657879	12	56865338	G	A	0.181629	0.033303	0.00252702	0.00032971	134.482	2.09991e-40	Thyroid cancer (Firth correction)
rs2664141	15	39879517	T	C	0.295856	0.0148766	0.00214839	9.22103e-05	37.6018	3.50026e-14	Thyroid cancer (Firth correction)
rs2668418	19	1366422	G	C	0.751112	-0.0126386	0.00232119	5.97223e-05	24.353	2.1e-08	Thyroid cancer (Firth correction)
rs2688	17	36046931	T	G	0.60662	-0.0112057	0.0020018	5.9929e-05	24.4373	3.59998e-09	Thyroid cancer (Firth correction)
rs2728118	4	88929305	A	G	0.101688	0.139846	0.00308854	0.00357295	1462.08	1e-200	Thyroid cancer (Firth correction)
rs272893	5	131663062	C	T	0.630869	0.017873	0.00202127	0.00014878	60.6735	1.99986e-20	Thyroid cancer (Firth correction)
rs2758886	6	39250837	A	G	0.2976	0.0185752	0.00212225	0.00014425	58.8257	1.9002e-19	Thyroid cancer (Firth correction)
rs2760217	1	163641173	A	G	0.399913	-0.0168058	0.00197589	0.000135559	55.2811	4.60045e-19	Thyroid cancer (Firth correction)
rs2768558	6	109258284	C	T	0.208626	-0.0140067	0.00247073	6.47816e-05	26.4162	3.40001e-09	Thyroid cancer (Firth correction)
rs2784128	1	50862183	T	C	0.520365	0.0194437	0.00193892	0.000188715	76.9624	4.49987e-24	Thyroid cancer (Firth correction)
rs278981	4	40428010	C	T	0.758206	-0.011627	0.00222434	4.95676e-05	20.212	6.49995e-08	Thyroid cancer (Firth correction)
rs279941	13	103698168	C	A	0.877878	-0.0212866	0.00297975	9.71562e-05	39.6189	1.99986e-13	Thyroid cancer (Firth correction)
rs2834318	21	35356814	T	G	0.65898	-0.0109442	0.00206524	5.38332e-05	21.9514	2.99999e-08	Thyroid cancer (Firth correction)
rs28368975	2	16231069	T	G	0.676003	-0.01185	0.00206755	6.15115e-05	25.0826	2e-08	Thyroid cancer (Firth correction)
rs28384289	16	79925400	T	C	0.146689	0.038166	0.00275491	0.00036466	148.743	3.90032e-44	Thyroid cancer (Firth correction)
rs28384338	15	81166740	G	A	0.263858	0.0139598	0.0022156	7.57042e-05	30.8704	4.79954e-11	Thyroid cancer (Firth correction)
rs28548845	12	122594249	C	T	0.478558	-0.0312996	0.00194583	0.000488932	199.457	7.59976e-60	Thyroid cancer (Firth correction)
rs2862616	1	179295532	G	A	0.519217	0.0115467	0.00193796	6.65647e-05	27.1433	1.5e-09	Thyroid cancer (Firth correction)
rs28647848	17	27038533	A	G	0.086035	0.0275846	0.00349417	0.000119665	48.7989	2.09991e-15	Thyroid cancer (Firth correction)
rs2907608	12	2997397	A	G	0.34192	0.0122904	0.00207281	6.79775e-05	27.7194	2.5e-09	Thyroid cancer (Firth correction)
rs2954038	8	126507389	A	C	0.697847	-0.0154268	0.00212586	0.000100362	40.9263	1.10002e-13	Thyroid cancer (Firth correction)
rs2972146	2	227100698	T	G	0.647448	0.0173922	0.00202349	0.000138092	56.3141	2.49977e-20	Thyroid cancer (Firth correction)
rs310394	6	81803366	C	T	0.721352	0.00934843	0.00216648	3.51326e-05	14.3257	3.09999e-06	Thyroid cancer (Firth correction)
rs3117138	6	32306970	A	C	0.753916	-0.0274693	0.00446414	0.000279983	114.194	5.40008e-11	Thyroid cancer (Firth correction)
rs3134879	6	30015905	C	T	0.429603	-0.0163502	0.00277938	0.000131015	53.4278	5.69994e-09	Thyroid cancer (Firth correction)
rs33554	5	112312736	C	G	0.502463	0.0104941	0.00195463	5.50617e-05	22.4524	6.4e-08	Thyroid cancer (Firth correction)
rs33954397	22	32506143	T	C	0.0802284	-0.0248194	0.0036095	9.09119e-05	37.0723	1.10002e-11	Thyroid cancer (Firth correction)
rs34319556	15	60713555	A	C	0.139302	0.0144094	0.00281695	4.97886e-05	20.3021	2.69998e-07	Thyroid cancer (Firth correction)
rs344122	4	77637502	C	A	0.756424	-0.0095975	0.00216526	3.39427e-05	13.8405	2e-06	Thyroid cancer (Firth correction)
rs34529039	19	33792631	A	C	0.137055	0.0185646	0.00286623	8.15228e-05	33.2433	2.29985e-11	Thyroid cancer (Firth correction)
rs34552238	16	89920497	T	C	0.2136	-0.0170234	0.00238575	9.7357e-05	39.7008	3.10027e-13	Thyroid cancer (Firth correction)
rs345748	15	33343118	G	A	0.751831	0.0151045	0.00225905	8.51355e-05	34.7166	1.99986e-12	Thyroid cancer (Firth correction)
rs34664906	4	69433714	T	C	0.378465	0.0130743	0.00203409	8.04189e-05	32.7931	1.2e-10	Thyroid cancer (Firth correction)
rs347685	3	141807137	A	C	0.725402	0.0254922	0.00217929	0.000258893	105.59	4.60045e-33	Thyroid cancer (Firth correction)
rs34847539	11	68748003	C	T	0.632324	0.00986946	0.0020249	4.5292e-05	18.4685	4.49997e-06	Thyroid cancer (Firth correction)
rs35184622	15	86073035	G	A	0.3299	0.0177984	0.00207732	0.00014006	57.1169	4.30031e-16	Thyroid cancer (Firth correction)
rs35233638	1	24294587	A	G	0.431186	0.0105586	0.00195426	5.46862e-05	22.2993	7.59994e-07	Thyroid cancer (Firth correction)
rs35259333	3	195628735	G	A	0.0321623	0.0413667	0.00550938	0.000106532	43.4428	8.49963e-14	Thyroid cancer (Firth correction)
rs35287144	4	74488632	G	A	0.055348	0.0225069	0.00407089	5.29706e-05	21.5997	2.90001e-08	Thyroid cancer (Firth correction)
rs35296828	15	96705907	T	C	0.294651	-0.0104412	0.00214358	4.53151e-05	18.4779	1.29999e-07	Thyroid cancer (Firth correction)
rs35332062	7	73012042	A	G	0.126756	-0.0623215	0.002929	0.000859825	350.892	5.79429e-106	Thyroid cancer (Firth correction)
rs35341285	7	139911944	C	A	0.136107	-0.0175272	0.00284083	7.2243e-05	29.4589	1.29999e-09	Thyroid cancer (Firth correction)
rs354524	6	111508109	A	G	0.56938	0.0101878	0.00196044	5.08964e-05	20.7539	2.99999e-08	Thyroid cancer (Firth correction)
rs35640690	7	46719105	C	T	0.272078	-0.0149771	0.0021874	8.88513e-05	36.232	5.10035e-12	Thyroid cancer (Firth correction)
rs357499	3	153946463	G	C	0.855595	0.0170792	0.00276904	7.20801e-05	29.3925	1.6e-10	Thyroid cancer (Firth correction)
rs358231	4	22820504	T	A	0.851938	0.0231385	0.00264588	0.000135068	55.0808	9.20026e-18	Thyroid cancer (Firth correction)
rs35929659	16	2165630	C	T	0.176077	0.0122969	0.00260323	4.38743e-05	17.8904	8.79995e-08	Thyroid cancer (Firth correction)
rs36023504	4	38698924	T	C	0.382081	0.00983212	0.00193912	4.56469e-05	18.6132	1.40001e-06	Thyroid cancer (Firth correction)
rs36060036	16	20361950	T	C	0.166399	-0.0252048	0.0026283	0.00017624	71.874	4.19952e-25	Thyroid cancer (Firth correction)
rs3729931	3	12626516	A	G	0.358036	-0.0149205	0.00202965	0.000102337	41.7319	1.59993e-14	Thyroid cancer (Firth correction)
rs3732671	3	13407556	C	T	0.56092	0.010132	0.00199332	5.05667e-05	20.6194	4e-07	Thyroid cancer (Firth correction)
rs3739605	9	95475937	A	G	0.174513	0.0219155	0.00257189	0.000138379	56.4314	1.9002e-18	Thyroid cancer (Firth correction)
rs3746575	20	43058096	G	C	0.593527	-0.0241738	0.00202555	0.000281963	115.002	1.29987e-35	Thyroid cancer (Firth correction)
rs3764955	2	148674797	C	G	0.296999	0.0222338	0.00212347	0.000206428	84.1875	2.60016e-26	Thyroid cancer (Firth correction)
rs3769598	2	32679732	G	A	0.143555	-0.0201246	0.00275801	9.95869e-05	40.6102	1.50003e-13	Thyroid cancer (Firth correction)
rs3813582	16	79749353	C	T	0.314629	-0.0326455	0.0020992	0.000459622	187.495	4.00037e-55	Thyroid cancer (Firth correction)
rs3820987	2	165595645	C	T	0.0430618	-0.0235859	0.00477107	4.5847e-05	18.6948	6.80002e-07	Thyroid cancer (Firth correction)
rs3934712	5	157928196	C	T	0.212769	0.0150095	0.00237877	7.54698e-05	30.7748	1.59993e-11	Thyroid cancer (Firth correction)
rs4076693	8	33068332	C	T	0.262603	-0.00982235	0.00221592	3.73647e-05	15.2359	1.89998e-06	Thyroid cancer (Firth correction)
rs4112791	9	16596140	C	T	0.51205	0.0132591	0.00195127	8.78508e-05	35.824	3.90032e-12	Thyroid cancer (Firth correction)
rs41281796	6	43323917	A	G	0.11012	0.0146053	0.00311116	4.1807e-05	17.0473	3.2e-06	Thyroid cancer (Firth correction)
rs4234886	4	144124492	A	G	0.592258	-0.0180659	0.00190573	0.000157632	64.2841	3.50026e-22	Thyroid cancer (Firth correction)
rs4245008	10	52576068	A	G	0.851949	-0.0434438	0.00278291	0.000476114	194.226	7.29962e-58	Thyroid cancer (Firth correction)
rs4415952	14	73189153	C	T	0.729523	0.0168157	0.00220431	0.000111591	45.5059	9.8992e-15	Thyroid cancer (Firth correction)
rs4425481	5	35185897	A	C	0.0729101	-0.0220853	0.00373999	6.59396e-05	26.8884	1.09999e-09	Thyroid cancer (Firth correction)
rs4468717	18	3457606	T	C	0.0766711	-0.0332771	0.0038241	0.000156787	63.9392	1.39991e-20	Thyroid cancer (Firth correction)
rs4474021	8	12632903	T	G	0.31968	0.0105839	0.0020892	4.87248e-05	19.8683	1.79999e-08	Thyroid cancer (Firth correction)
rs45474992	19	47724564	T	C	0.0365059	0.0286214	0.00522782	5.76267e-05	23.4984	5.99998e-08	Thyroid cancer (Firth correction)
rs45567235	9	35665153	A	C	0.105546	-0.0186906	0.00322162	6.59593e-05	26.8964	7.29995e-10	Thyroid cancer (Firth correction)
rs4567937	2	18676265	A	G	0.316771	0.0238374	0.00207753	0.000245957	100.313	8.60003e-32	Thyroid cancer (Firth correction)
rs4633229	1	1007203	G	A	0.76009	-0.0124259	0.00238016	5.63118e-05	22.9622	7.39997e-07	Thyroid cancer (Firth correction)
rs464605	5	55807370	T	C	0.746587	0.0231702	0.0022337	0.000203142	82.847	1.29987e-25	Thyroid cancer (Firth correction)
rs464634	5	34661066	C	T	0.450405	0.0231911	0.00195531	0.000266268	108.599	7.8001e-34	Thyroid cancer (Firth correction)
rs4661718	1	16505908	T	C	0.6235	0.0143376	0.00199662	9.65127e-05	39.3565	9.49948e-13	Thyroid cancer (Firth correction)
rs4691380	4	157720124	T	C	0.32524	-0.0123948	0.001984	6.74314e-05	27.4967	1.5e-10	Thyroid cancer (Firth correction)
rs4722511	7	25779243	A	C	0.288672	0.013707	0.00214767	7.71595e-05	31.4639	4.10015e-12	Thyroid cancer (Firth correction)
rs4728152	7	128738544	T	C	0.425492	-0.0148465	0.00196897	0.000107762	43.9443	2.09991e-16	Thyroid cancer (Firth correction)
rs4730222	7	106810293	C	G	0.203267	0.0115204	0.00242355	4.29878e-05	17.5288	3.59998e-07	Thyroid cancer (Firth correction)
rs4740165	9	134397624	T	C	0.937974	0.0293625	0.00429404	0.000100318	40.9085	9.3994e-13	Thyroid cancer (Firth correction)
rs4753068	11	92577031	T	C	0.383782	0.0113991	0.00203054	6.14597e-05	25.0615	1.29999e-09	Thyroid cancer (Firth correction)
rs4764153	12	15201824	C	A	0.404483	-0.00898858	0.00197911	3.8923e-05	15.8713	2.80001e-06	Thyroid cancer (Firth correction)
rs4792718	17	15954692	G	A	0.570966	-0.0160624	0.00197207	0.000126402	51.5463	3.29989e-13	Thyroid cancer (Firth correction)
rs4793788	17	53381796	A	C	0.635105	-0.03911	0.0020247	0.000708956	289.279	2.99985e-93	Thyroid cancer (Firth correction)
rs4796224	17	34842521	G	A	0.479039	-0.0150349	0.0019994	0.000112825	46.0093	6.20012e-14	Thyroid cancer (Firth correction)
rs4802775	19	39234511	T	C	0.169583	0.0124464	0.00262272	4.36311e-05	17.7912	4.70002e-06	Thyroid cancer (Firth correction)
rs4804416	19	7223848	G	T	0.427839	0.0262325	0.00197291	0.000336905	137.418	2.29985e-41	Thyroid cancer (Firth correction)
rs4823085	22	30686226	C	T	0.800813	0.0178089	0.00244991	0.00010118	41.2601	4.30031e-13	Thyroid cancer (Firth correction)
rs4850	16	21976762	A	G	0.0539918	0.0226565	0.00444309	5.24371e-05	21.3821	9.09997e-08	Thyroid cancer (Firth correction)
rs4865796	5	53272664	A	G	0.69256	0.0238629	0.00210986	0.00024249	98.8984	1e-29	Thyroid cancer (Firth correction)
rs4946206	6	117246719	T	C	0.183285	0.0114266	0.00251265	3.90896e-05	15.9393	1.29999e-06	Thyroid cancer (Firth correction)
rs4951429	1	211988281	A	G	0.963621	-0.0428903	0.00517367	0.000128975	52.5958	1.9002e-17	Thyroid cancer (Firth correction)
rs4954571	2	136918828	A	G	0.193801	-0.0154216	0.00246982	7.43168e-05	30.3046	4.90004e-10	Thyroid cancer (Firth correction)
rs4962696	10	126445630	G	A	0.736531	-0.0221773	0.00220968	0.000190883	77.8468	1.59993e-23	Thyroid cancer (Firth correction)
rs503677	10	69827012	A	G	0.350868	0.0194477	0.00204142	0.000172283	70.2599	1.20005e-20	Thyroid cancer (Firth correction)
rs505802	11	64357072	C	T	0.287316	0.0759346	0.00214294	0.00236138	965.123	1e-200	Thyroid cancer (Firth correction)
rs555754	6	160769423	A	G	0.468093	-0.0189316	0.00195408	0.000178473	72.7846	3.90032e-22	Thyroid cancer (Firth correction)
rs55670130	17	73357407	T	C	0.0702441	0.0222798	0.00382035	6.48383e-05	26.4393	7.49998e-10	Thyroid cancer (Firth correction)
rs557441	6	10529087	C	T	0.0757623	-0.0229397	0.00367558	7.36957e-05	30.0514	6.29941e-12	Thyroid cancer (Firth correction)
rs55747363	5	68730441	T	C	0.475293	-0.0156118	0.00195224	0.000121567	49.5743	8.30042e-17	Thyroid cancer (Firth correction)
rs55840085	8	42339634	A	G	0.355777	-0.0147452	0.00203551	9.96656e-05	40.6423	4.79954e-15	Thyroid cancer (Firth correction)
rs55856036	6	39148170	C	A	0.216086	-0.0169999	0.00235975	9.79079e-05	39.9255	1.10002e-13	Thyroid cancer (Firth correction)
rs56038393	4	9897885	A	G	0.278765	-0.138152	0.00207802	0.00767466	3153.52	1e-200	Thyroid cancer (Firth correction)
rs56310223	9	107695882	A	G	0.0798077	-0.0220355	0.00359972	7.1318e-05	29.0817	2.80001e-09	Thyroid cancer (Firth correction)
rs56352102	11	10268593	T	C	0.184391	0.0129697	0.00250078	5.05955e-05	20.6311	6.69993e-08	Thyroid cancer (Firth correction)
rs56376587	18	77160235	C	A	0.48344	0.0175785	0.00199052	0.000154332	62.9381	1.59993e-19	Thyroid cancer (Firth correction)
rs58367598	6	26370833	G	T	0.0366986	0.0340616	0.0052397	8.20298e-05	33.4501	4.19952e-12	Thyroid cancer (Firth correction)
rs58542926	19	19379549	T	C	0.0740898	0.0300548	0.00379342	0.000123932	50.5392	2.60016e-16	Thyroid cancer (Firth correction)
rs59215427	4	101132753	A	C	0.352355	-0.0114898	0.00194674	6.02521e-05	24.569	1.40001e-10	Thyroid cancer (Firth correction)
rs59397548	12	122468756	G	A	0.300625	0.0113029	0.00216066	5.37211e-05	21.9057	1.89998e-07	Thyroid cancer (Firth correction)
rs59536819	2	242272388	G	A	0.16186	-0.0237821	0.00262528	0.000153457	62.5811	2.49977e-19	Thyroid cancer (Firth correction)
rs6003484	22	23379985	A	G	0.301887	0.0105841	0.00213005	4.7218e-05	19.2539	1.2e-07	Thyroid cancer (Firth correction)
rs6085661	20	6693128	T	C	0.383489	0.00966912	0.00200738	4.42077e-05	18.0263	7.00003e-07	Thyroid cancer (Firth correction)
rs61214560	17	18544520	A	G	0.390117	-0.00928581	0.00203268	4.10309e-05	16.7309	4.39997e-06	Thyroid cancer (Firth correction)
rs6129800	20	39914030	A	G	0.222941	-0.0132891	0.00234534	6.11878e-05	24.9506	7.49998e-09	Thyroid cancer (Firth correction)
rs613872	18	53210302	T	G	0.826445	0.0151823	0.00258285	6.61236e-05	26.9634	2.99999e-09	Thyroid cancer (Firth correction)
rs6142206	20	33212055	A	G	0.420897	0.01667	0.00197946	0.000135467	55.2435	6.4003e-19	Thyroid cancer (Firth correction)
rs61744628	20	52186837	A	G	0.0275306	-0.0411067	0.00597044	9.04788e-05	36.8957	8.4004e-11	Thyroid cancer (Firth correction)
rs61749861	7	72848499	C	G	0.0596527	-0.0195629	0.00412546	4.29353e-05	17.5075	1.09999e-06	Thyroid cancer (Firth correction)
rs61978650	4	89300241	A	C	0.19059	0.023977	0.00238618	0.000177373	72.3361	3.19963e-24	Thyroid cancer (Firth correction)
rs62052820	16	69575238	A	G	0.226979	0.028201	0.00233125	0.000279085	113.827	2.80027e-35	Thyroid cancer (Firth correction)
rs62188269	2	183306507	T	C	0.194365	-0.0139598	0.00244581	6.10302e-05	24.8863	2.59998e-09	Thyroid cancer (Firth correction)
rs62326216	4	146845631	G	A	0.182034	-0.0152696	0.00240988	6.94341e-05	28.3135	4.60002e-10	Thyroid cancer (Firth correction)
rs62370948	5	42832324	T	C	0.0160283	-0.0421293	0.00774458	5.59846e-05	22.8288	2e-07	Thyroid cancer (Firth correction)
rs62519913	8	72668183	T	G	0.0747223	-0.0213162	0.00371669	6.28307e-05	25.6206	3.40001e-09	Thyroid cancer (Firth correction)
rs62580767	9	113035152	C	T	0.180756	-0.0178875	0.00253386	9.47622e-05	38.6426	9.30037e-13	Thyroid cancer (Firth correction)
rs62585347	9	130743618	T	C	0.0480895	-0.0407406	0.00455904	0.000151961	61.9708	3.90032e-19	Thyroid cancer (Firth correction)
rs62618693	11	32956492	T	C	0.0442434	-0.0254848	0.00479408	5.49273e-05	22.3976	1.29999e-08	Thyroid cancer (Firth correction)
rs62619939	10	16967586	G	C	0.117672	0.0219505	0.00302729	0.000100051	40.7995	5.50047e-14	Thyroid cancer (Firth correction)
rs6415788	9	4118111	T	G	0.59721	-0.0159161	0.00200607	0.000121873	49.6995	1.69981e-16	Thyroid cancer (Firth correction)
rs641738	19	54676763	T	C	0.445219	-0.0141759	0.00199366	9.92719e-05	40.4818	1.20005e-14	Thyroid cancer (Firth correction)
rs6441598	3	101060716	G	T	0.399028	-0.0106775	0.0020006	5.46798e-05	22.2967	3.40001e-07	Thyroid cancer (Firth correction)
rs647080	11	111609174	A	G	0.326458	0.0160121	0.00209327	0.000112751	45.9788	9.60064e-14	Thyroid cancer (Firth correction)
rs653178	12	112007756	T	C	0.516112	-0.040743	0.00194602	0.000829134	338.357	9.30037e-100	Thyroid cancer (Firth correction)
rs655555	1	234863292	A	C	0.370797	-0.0176796	0.00200818	0.000145848	59.4778	3.80014e-19	Thyroid cancer (Firth correction)
rs6562774	13	74193514	A	C	0.486312	-0.0105871	0.00195587	5.60013e-05	22.8356	8.99995e-08	Thyroid cancer (Firth correction)
rs6575900	14	102675350	C	G	0.204155	0.0176355	0.00243031	0.000101063	41.2124	1.9002e-14	Thyroid cancer (Firth correction)
rs6651267	8	87535573	A	G	0.75841	-0.011929	0.00227653	5.2146e-05	21.2634	2.5e-08	Thyroid cancer (Firth correction)
rs6664244	1	40374386	C	T	0.390712	-0.01032	0.00198787	5.07071e-05	20.6767	2.69998e-08	Thyroid cancer (Firth correction)
rs6670040	1	203510396	T	C	0.501436	-0.0109756	0.00193908	6.02314e-05	24.5606	7.10003e-09	Thyroid cancer (Firth correction)
rs6685648	1	15825195	C	T	0.313369	-0.0242596	0.00208587	0.000253266	103.294	8.80035e-33	Thyroid cancer (Firth correction)
rs6694957	1	186508738	A	G	0.259713	-0.0155464	0.0022108	9.29359e-05	37.8978	1.20005e-12	Thyroid cancer (Firth correction)
rs66974947	11	66075144	T	G	0.454746	-0.0158416	0.00195077	0.00012445	50.7504	4.19952e-17	Thyroid cancer (Firth correction)
rs6707324	2	230308295	T	C	0.550907	-0.00920857	0.00194245	4.19594e-05	17.1095	2.1e-06	Thyroid cancer (Firth correction)
rs6735639	2	85967773	T	C	0.821402	0.0107322	0.00252642	3.3794e-05	13.7798	2.69998e-06	Thyroid cancer (Firth correction)
rs67611724	20	32308275	T	C	0.154807	0.0174764	0.00269988	7.99246e-05	32.5915	5.69994e-10	Thyroid cancer (Firth correction)
rs6784842	3	185342723	T	C	0.343604	0.019702	0.00204742	0.000175095	71.407	1.9002e-22	Thyroid cancer (Firth correction)
rs6801610	3	142848367	G	A	0.480744	-0.00903282	0.00194546	4.07354e-05	16.6104	3.09999e-06	Thyroid cancer (Firth correction)
rs6855233	4	1002125	T	C	0.712014	0.0146347	0.00205414	8.7833e-05	35.8167	2.39994e-12	Thyroid cancer (Firth correction)
rs6856210	4	10583154	G	A	0.12958	-0.0337579	0.00277457	0.000257068	104.845	1.39991e-34	Thyroid cancer (Firth correction)
rs6861681	5	173362458	A	G	0.301984	-0.0118008	0.00211833	5.87087e-05	23.9396	4.90004e-08	Thyroid cancer (Firth correction)
rs686364	21	31587793	G	A	0.236077	0.0255604	0.00231721	0.000235651	96.1082	1.39991e-29	Thyroid cancer (Firth correction)
rs6917325	6	52666273	C	T	0.572982	0.0145199	0.00196444	0.000103168	42.0706	5.50047e-14	Thyroid cancer (Firth correction)
rs6918437	6	150496965	G	A	0.340755	-0.0107413	0.00204768	5.18362e-05	21.1371	5.60003e-08	Thyroid cancer (Firth correction)
rs6957746	7	65092316	A	G	0.881809	-0.0140348	0.00300581	4.10583e-05	16.7421	1e-06	Thyroid cancer (Firth correction)
rs6965823	7	4703360	A	C	0.322184	-0.0170168	0.00207952	0.000126474	51.5758	8.4004e-16	Thyroid cancer (Firth correction)
rs6968865	7	17287269	T	A	0.62826	-0.0110553	0.00200908	5.70886e-05	23.279	5.69994e-09	Thyroid cancer (Firth correction)
rs7020300	9	86550647	G	A	0.254686	-0.00927793	0.0022377	3.26796e-05	13.3254	3.89996e-06	Thyroid cancer (Firth correction)
rs703873	5	72426085	A	G	0.418203	-0.0328925	0.00197423	0.000526481	214.783	5.50047e-64	Thyroid cancer (Firth correction)
rs7043145	9	95895411	T	C	0.490175	0.00940891	0.00194897	4.42467e-05	18.0422	4.60002e-07	Thyroid cancer (Firth correction)
rs7081609	10	88939962	C	T	0.841106	0.0336554	0.00273758	0.000302759	123.486	1.9002e-36	Thyroid cancer (Firth correction)
rs7089424	10	63752159	G	T	0.341588	0.0109962	0.00205397	5.43896e-05	22.1783	7.19996e-09	Thyroid cancer (Firth correction)
rs7134654	12	47448345	C	T	0.520951	-0.0109145	0.00194572	5.94586e-05	24.2454	2.99999e-07	Thyroid cancer (Firth correction)
rs7190307	16	68218336	A	G	0.453718	-0.0143126	0.00196246	0.000101548	41.4099	4.10015e-15	Thyroid cancer (Firth correction)
rs7206971	17	45425115	A	G	0.485993	0.0156881	0.00197227	0.000122962	50.1433	1.20005e-14	Thyroid cancer (Firth correction)
rs7228427	18	24318839	G	T	0.31497	0.0142639	0.0021044	8.77981e-05	35.8025	5.10035e-13	Thyroid cancer (Firth correction)
rs7251418	19	41341589	G	A	0.728486	-0.0102801	0.00219457	4.1806e-05	17.0469	3.50002e-06	Thyroid cancer (Firth correction)
rs7257861	19	7180857	T	C	0.0529251	0.0224736	0.00436831	5.06316e-05	20.6459	4.20001e-08	Thyroid cancer (Firth correction)
rs72668246	1	55002013	G	A	0.0540259	0.0219107	0.00428803	4.90709e-05	20.0094	1.09999e-06	Thyroid cancer (Firth correction)
rs72683923	14	50735947	C	T	0.0197102	-0.0635936	0.00723117	0.00015628	63.7323	4.30031e-19	Thyroid cancer (Firth correction)
rs72692842	1	149992890	T	C	0.0924789	-0.0187537	0.0033397	5.90341e-05	24.0724	4.79999e-09	Thyroid cancer (Firth correction)
rs72821229	10	93349021	A	G	0.241135	-0.0118591	0.00227547	5.14705e-05	20.988	1.5e-07	Thyroid cancer (Firth correction)
rs72875124	6	64032837	T	C	0.0885316	0.0156947	0.00342228	3.97536e-05	16.21	4.70002e-06	Thyroid cancer (Firth correction)
rs72923454	2	176984544	T	C	0.0249134	0.0768086	0.00621307	0.000286633	116.907	1.20005e-35	Thyroid cancer (Firth correction)
rs731146	9	119094545	C	A	0.230508	0.0156682	0.00233207	8.7088e-05	35.5129	2.70023e-13	Thyroid cancer (Firth correction)
rs73234156	8	32425102	G	A	0.0865943	0.0253247	0.00346611	0.000101455	41.3719	3.29989e-14	Thyroid cancer (Firth correction)
rs73488277	7	155665303	T	G	0.132545	0.0166831	0.00288182	6.4002e-05	26.0982	3.50002e-10	Thyroid cancer (Firth correction)
rs738408	22	44324730	T	C	0.208209	-0.0204849	0.00245449	0.000138359	56.4232	4.30031e-17	Thyroid cancer (Firth correction)
rs738794	22	24134758	A	G	0.919575	-0.0220881	0.00360129	7.21647e-05	29.427	1.29999e-09	Thyroid cancer (Firth correction)
rs7406228	17	79766825	A	C	0.170392	0.0172391	0.00267788	8.40197e-05	34.2616	3.2e-10	Thyroid cancer (Firth correction)
rs74397112	12	133094111	T	C	0.141416	0.0271776	0.00278733	0.000179363	73.1478	7.29962e-23	Thyroid cancer (Firth correction)
rs7451021	6	130381246	C	T	0.68554	0.0164157	0.00211326	0.000116184	47.3791	1.29987e-14	Thyroid cancer (Firth correction)
rs75406471	10	5257647	A	G	0.154303	-0.0188758	0.00269679	9.29886e-05	37.9193	7.10068e-12	Thyroid cancer (Firth correction)
rs7586329	2	158759642	C	T	0.992359	0.0658373	0.0111197	6.57344e-05	26.8047	8.79995e-10	Thyroid cancer (Firth correction)
rs75955295	1	91562867	T	C	0.059516	-0.0201563	0.00409669	4.54817e-05	18.5458	1.09999e-06	Thyroid cancer (Firth correction)
rs76057237	10	104678350	A	G	0.0556081	0.0235029	0.00424808	5.80181e-05	23.658	2.99999e-08	Thyroid cancer (Firth correction)
rs7629369	3	121566282	C	T	0.293285	0.0133662	0.00213409	7.40594e-05	30.1997	5.1e-10	Thyroid cancer (Firth correction)
rs76358556	3	126014827	G	A	0.203876	-0.0258653	0.00241396	0.000217176	88.5719	8.4004e-28	Thyroid cancer (Firth correction)
rs76393220	5	159243478	T	C	0.050386	0.0185019	0.00445443	3.27582e-05	13.3575	4.09996e-06	Thyroid cancer (Firth correction)
rs7658864	4	146710345	T	C	0.139979	-0.0191568	0.00268118	8.83584e-05	36.031	1e-13	Thyroid cancer (Firth correction)
rs77542162	17	67081278	G	A	0.0227008	-0.0640761	0.0066911	0.000182176	74.295	7.10068e-22	Thyroid cancer (Firth correction)
rs78675225	4	89831188	C	T	0.0382668	0.0282214	0.00484644	5.86224e-05	23.9045	4.79999e-09	Thyroid cancer (Firth correction)
rs7893954	10	104318966	G	A	0.287315	-0.020078	0.0021491	0.000165092	67.3268	6.59933e-22	Thyroid cancer (Firth correction)
rs79489220	5	114649524	A	G	0.0164891	0.0311441	0.00765191	3.14599e-05	12.8281	3.50002e-06	Thyroid cancer (Firth correction)
rs79716074	2	277003	G	A	0.344751	0.0137784	0.00205616	8.57708e-05	34.9757	3.19963e-12	Thyroid cancer (Firth correction)
rs7972289	12	76461145	T	C	0.790922	-0.0117662	0.00246988	4.57872e-05	18.6704	2.30001e-06	Thyroid cancer (Firth correction)
rs80152199	17	7749621	G	A	0.0738282	0.0244087	0.00380446	8.14766e-05	33.2245	2.1e-10	Thyroid cancer (Firth correction)
rs8030680	15	51095313	G	C	0.594015	-0.0150105	0.00198707	0.000108675	44.3164	4.40048e-15	Thyroid cancer (Firth correction)
rs8058758	16	20796508	C	T	0.585445	0.0161672	0.00199142	0.000126873	51.7384	5.60015e-15	Thyroid cancer (Firth correction)
rs807628	2	15778300	G	A	0.20294	-0.0175081	0.00240546	9.91669e-05	40.4389	1.9002e-13	Thyroid cancer (Firth correction)
rs8101881	19	33364628	T	C	0.603005	-0.022576	0.00199716	0.000244023	99.5235	5.50047e-31	Thyroid cancer (Firth correction)
rs8121509	20	62712053	C	T	0.452539	-0.0166345	0.00196409	0.000137107	55.9124	1.50003e-17	Thyroid cancer (Firth correction)
rs848471	7	77594550	A	C	0.558258	0.0150876	0.00195882	0.000112273	45.7839	5.10035e-15	Thyroid cancer (Firth correction)
rs881858	6	43806609	A	G	0.693778	0.0428496	0.00210513	0.000780154	318.353	4.10015e-95	Thyroid cancer (Firth correction)
rs883247	11	119217254	T	C	0.573764	-0.0185185	0.00198937	0.000167736	68.405	5.79963e-23	Thyroid cancer (Firth correction)
rs892447	2	26409950	A	G	0.717603	-0.0106759	0.00214878	4.61938e-05	18.8362	8.50002e-07	Thyroid cancer (Firth correction)
rs894680	17	19440538	A	G	0.386541	-0.0140241	0.00200413	9.32741e-05	38.0357	2.19989e-12	Thyroid cancer (Firth correction)
rs911353	20	17681410	T	C	0.148649	-0.0158015	0.00274961	6.31971e-05	25.77	5.19996e-09	Thyroid cancer (Firth correction)
rs9297949	8	95969445	C	A	0.529582	0.0250222	0.00195298	0.000311959	127.24	4.30031e-39	Thyroid cancer (Firth correction)
rs932768	13	72347501	C	T	0.381138	-0.0254347	0.00200954	0.000305182	124.475	1.80011e-39	Thyroid cancer (Firth correction)
rs9330813	22	46364161	A	G	0.315344	0.0124788	0.00210786	6.72408e-05	27.419	3.40001e-09	Thyroid cancer (Firth correction)
rs9380102	6	28951014	A	C	0.0807199	-0.0536593	0.00510836	0.000427315	174.311	2.39994e-27	Thyroid cancer (Firth correction)
rs9397738	6	154986664	A	G	0.858114	-0.0148053	0.00278498	5.33764e-05	21.7652	1.40001e-07	Thyroid cancer (Firth correction)
rs946711	10	21806832	C	A	0.326769	-0.0119942	0.00208656	6.32962e-05	25.8104	1.40001e-08	Thyroid cancer (Firth correction)
rs9521522	13	110464734	T	G	0.202404	0.0115916	0.0024319	4.33829e-05	17.69	3.59998e-06	Thyroid cancer (Firth correction)
rs953778	11	64066999	T	C	0.136056	0.0384157	0.00285571	0.000346937	141.511	4.30031e-42	Thyroid cancer (Firth correction)
rs9549092	13	40754324	C	T	0.180969	-0.0163958	0.00253711	7.96893e-05	32.4956	4.19952e-11	Thyroid cancer (Firth correction)
rs960888	14	94160611	A	G	0.641738	-0.0128764	0.002053	7.6239e-05	31.0885	1.6e-10	Thyroid cancer (Firth correction)
rs963837	11	30749090	C	T	0.453194	-0.0308558	0.0019493	0.000471869	192.493	6.4003e-57	Thyroid cancer (Firth correction)
rs964707	7	33236298	C	T	0.84714	0.0159428	0.00270578	6.58276e-05	26.8427	1.7e-08	Thyroid cancer (Firth correction)
rs9650315	8	57155598	T	G	0.131283	0.0207104	0.00288633	9.78349e-05	39.8957	2.29985e-13	Thyroid cancer (Firth correction)
rs9660710	1	1099342	C	A	0.933022	0.0246664	0.00387427	7.60441e-05	31.009	1.79999e-10	Thyroid cancer (Firth correction)
rs9877741	3	71195778	A	C	0.497053	0.0101453	0.00194791	5.14618e-05	20.9844	3.59998e-08	Thyroid cancer (Firth correction)
rs9907597	17	59435497	C	A	0.715598	0.014501	0.00216699	8.55909e-05	34.9023	6.4998e-12	Thyroid cancer (Firth correction)
rs9926996	16	20395908	C	T	0.110376	0.0133713	0.00311912	3.51122e-05	14.3174	3.40001e-06	Thyroid cancer (Firth correction)
rs9988963	12	122991478	G	C	0.725034	-0.0130891	0.00222237	6.83104e-05	27.8552	1.40001e-09	Thyroid cancer (Firth correction)
rs9997843	4	128134605	A	C	0.599451	0.0111519	0.0018968	5.97224e-05	24.353	2e-09	Thyroid cancer (Firth correction)
rs10016022	4	10446906	G	A	0.734638	0.0828819	0.00211115	0.00267831	1095	1e-200	Thyroid cancer (SPA correction)
rs10093032	8	102678798	T	C	0.342114	0.011786	0.00206847	6.25294e-05	25.4977	5.49997e-09	Thyroid cancer (SPA correction)
rs10109414	8	23751151	T	C	0.413917	0.0335927	0.00197891	0.00054751	223.367	5.90065e-70	Thyroid cancer (SPA correction)
rs1012383	17	59196065	T	G	0.825294	-0.0165	0.00256906	7.85081e-05	32.0139	1.29987e-11	Thyroid cancer (SPA correction)
rs10142834	14	60734963	G	A	0.35271	0.0145452	0.00205105	9.6602e-05	39.3929	1.20005e-12	Thyroid cancer (SPA correction)
rs10179654	2	102921783	G	T	0.528251	-0.00897941	0.00193909	4.01862e-05	16.3864	9.59997e-07	Thyroid cancer (SPA correction)
rs10183437	2	42423683	G	A	0.575023	0.00933405	0.00195399	4.25815e-05	17.3632	1.79999e-06	Thyroid cancer (SPA correction)
rs10204284	2	183036519	T	C	0.172553	-0.0156064	0.00256344	6.95502e-05	28.3608	7.79992e-10	Thyroid cancer (SPA correction)
rs10205233	2	227614005	T	C	0.0457185	0.0259154	0.00464037	5.86023e-05	23.8962	1.29999e-08	Thyroid cancer (SPA correction)
rs10224002	7	151415041	G	A	0.289008	0.0361004	0.00214381	0.000535585	218.5	2.49977e-66	Thyroid cancer (SPA correction)
rs102274	11	61557826	C	T	0.345639	0.0155018	0.00204206	0.000108701	44.3273	9.70063e-15	Thyroid cancer (SPA correction)
rs10253231	7	22387172	C	T	0.196666	-0.0111873	0.00244689	3.95463e-05	16.1255	6.80002e-07	Thyroid cancer (SPA correction)
rs10276670	7	30956489	G	A	0.234071	0.0132757	0.00229809	6.31947e-05	25.769	4.30002e-09	Thyroid cancer (SPA correction)
rs10411247	19	1098883	A	G	0.112878	-0.016653	0.00308433	5.55402e-05	22.6476	3.50002e-09	Thyroid cancer (SPA correction)
rs10462921	5	159498320	G	A	0.594449	0.0102934	0.00198172	5.10867e-05	20.8315	3.40001e-08	Thyroid cancer (SPA correction)
rs1047891	2	211540507	A	C	0.313356	-0.0402025	0.00213241	0.000695514	283.79	6.09958e-85	Thyroid cancer (SPA correction)
rs1048046	11	2924591	A	G	0.173996	0.0156318	0.00256433	7.02376e-05	28.6411	2.5e-10	Thyroid cancer (SPA correction)
rs1061157	2	203421199	A	G	0.118538	0.0284538	0.00299343	0.000169189	68.9977	1.69981e-20	Thyroid cancer (SPA correction)
rs1062062	2	101627925	T	C	0.139258	0.0260687	0.00282636	0.000162915	66.4389	3.29989e-20	Thyroid cancer (SPA correction)
rs10739971	9	96937680	A	G	0.318505	0.0136637	0.00209289	8.10486e-05	33.0499	6.59933e-12	Thyroid cancer (SPA correction)
rs1075403	19	18384950	G	T	0.632338	-0.0130532	0.00202658	7.9225e-05	32.3062	5.79963e-11	Thyroid cancer (SPA correction)
rs10758189	9	33125804	C	T	0.314978	-0.0277809	0.00210184	0.000333048	135.844	3.59998e-41	Thyroid cancer (SPA correction)
rs10758782	9	6406428	T	G	0.94495	-0.0212559	0.00426956	4.70062e-05	19.1675	5.80003e-07	Thyroid cancer (SPA correction)
rs1075989	4	87829251	G	A	0.0898636	-0.0208674	0.00325568	7.1229e-05	29.0454	2.1e-10	Thyroid cancer (SPA correction)
rs1076160	9	135776034	T	C	0.495218	-0.0109825	0.00196129	6.03021e-05	24.5894	9.29994e-09	Thyroid cancer (SPA correction)
rs10832246	11	14380828	A	G	0.336792	0.0121005	0.00208377	6.54106e-05	26.6727	5.80003e-10	Thyroid cancer (SPA correction)
rs10862757	12	84160515	T	C	0.383223	0.0104088	0.00199844	5.12166e-05	20.8844	1.6e-07	Thyroid cancer (SPA correction)
rs10869148	9	74834384	T	C	0.315745	-0.0117416	0.00212284	5.95716e-05	24.2915	5.80003e-09	Thyroid cancer (SPA correction)
rs10900862	5	138732579	T	C	0.669373	0.0127913	0.00209497	7.24212e-05	29.5316	3.50002e-10	Thyroid cancer (SPA correction)
rs10923893	1	120267220	T	C	0.0221885	0.0531802	0.0065762	0.000122719	50.0445	2.80027e-16	Thyroid cancer (SPA correction)
rs10995271	10	64438486	C	G	0.38778	0.00941009	0.00199527	4.20446e-05	17.1442	5.19996e-07	Thyroid cancer (SPA correction)
rs11042751	11	2149864	C	T	0.24293	0.025872	0.00226677	0.000246211	100.416	1.39991e-31	Thyroid cancer (SPA correction)
rs11045893	12	21392819	C	T	0.185806	0.0168992	0.00249709	8.64072e-05	35.2352	3.10027e-13	Thyroid cancer (SPA correction)
rs11056396	12	15344407	C	T	0.121511	-0.0228554	0.0029785	0.000111522	45.4776	1.29987e-15	Thyroid cancer (SPA correction)
rs11078597	17	1618363	C	T	0.186155	0.0152339	0.00250459	7.03183e-05	28.674	2.39999e-09	Thyroid cancer (SPA correction)
rs11107052	12	93901290	G	A	0.156976	0.0126353	0.00267357	4.22546e-05	17.2299	1.09999e-06	Thyroid cancer (SPA correction)
rs11123176	2	114046558	A	G	0.242149	0.0106432	0.00225897	4.15758e-05	16.9531	5.89997e-07	Thyroid cancer (SPA correction)
rs111239279	7	155670175	C	T	0.0174641	-0.0580654	0.00746214	0.000115707	47.1845	4.90004e-14	Thyroid cancer (SPA correction)
rs111642750	1	29320013	A	G	0.0503865	0.0270219	0.00445119	6.98752e-05	28.4933	1.6e-09	Thyroid cancer (SPA correction)
rs11169927	12	52249665	G	A	0.252948	-0.0169077	0.00225905	0.000108039	44.0573	2.19989e-14	Thyroid cancer (SPA correction)
rs11181388	12	42642541	A	C	0.205739	0.0169848	0.00240472	9.42824e-05	38.4469	9.30037e-13	Thyroid cancer (SPA correction)
rs111825271	12	66344706	G	A	0.0456152	0.0252288	0.00466603	5.54187e-05	22.598	8.30004e-09	Thyroid cancer (SPA correction)
rs11218782	11	122599125	A	G	0.347584	-0.0106989	0.00203813	5.1915e-05	21.1692	5.30005e-07	Thyroid cancer (SPA correction)
rs112575251	16	1867370	A	C	0.0601293	-0.0225756	0.00427969	5.76054e-05	23.4897	1.2e-08	Thyroid cancer (SPA correction)
rs11264341	1	155151493	T	C	0.427657	-0.0412798	0.00195393	0.000834175	340.415	1.49968e-101	Thyroid cancer (SPA correction)
rs114165349	1	27021913	C	G	0.0236369	0.106467	0.00641145	0.000523193	213.442	7.00003e-63	Thyroid cancer (SPA correction)
rs114245489	2	158485075	T	G	0.0643492	0.0192467	0.00412468	4.46066e-05	18.189	2.80001e-07	Thyroid cancer (SPA correction)
rs114877749	1	147309666	T	C	0.0162484	-0.0672048	0.00766969	0.000144387	58.8815	1.10002e-19	Thyroid cancer (SPA correction)
rs1149	8	38126359	C	G	0.24605	-0.0155237	0.00226819	8.94101e-05	36.4599	3.29989e-12	Thyroid cancer (SPA correction)
rs11557049	8	66692011	T	C	0.0651445	0.0217141	0.00398641	5.74296e-05	23.418	2.59998e-08	Thyroid cancer (SPA correction)
rs11557577	20	18162481	G	C	0.0447709	-0.0227972	0.00477522	4.44525e-05	18.1261	9.90011e-07	Thyroid cancer (SPA correction)
rs115764512	3	34911744	A	G	0.0158322	0.0357264	0.00779811	3.97758e-05	16.2191	2.1e-06	Thyroid cancer (SPA correction)
rs11590549	1	46086329	T	C	0.241553	0.0105281	0.00226787	4.06132e-05	16.5606	3.59998e-06	Thyroid cancer (SPA correction)
rs116215838	1	119136725	T	G	0.0145978	-0.0632339	0.00806773	0.000115035	46.9106	2.70023e-15	Thyroid cancer (SPA correction)
rs11630969	15	39291535	T	C	0.42811	-0.0147208	0.00197231	0.000106111	43.271	8.99912e-14	Thyroid cancer (SPA correction)
rs11641325	16	424403	T	C	0.215783	-0.0140449	0.00240467	6.67607e-05	27.2232	1.09999e-09	Thyroid cancer (SPA correction)
rs11649653	16	30918487	G	C	0.381616	0.00970228	0.00200533	4.44286e-05	18.1164	6.4e-07	Thyroid cancer (SPA correction)
rs11655704	17	47448172	C	T	0.314338	-0.0119902	0.0020988	6.19712e-05	25.2701	3.50002e-09	Thyroid cancer (SPA correction)
rs11672660	19	46180184	T	C	0.193554	0.0198803	0.00248462	0.000123382	50.3149	7.89951e-16	Thyroid cancer (SPA correction)
rs116744081	4	88470466	T	C	0.0615807	0.0185379	0.00387391	3.97185e-05	16.1957	4.70002e-06	Thyroid cancer (SPA correction)
rs11674517	2	111903832	T	C	0.471696	-0.0216409	0.00197017	0.000233414	95.1958	2.60016e-29	Thyroid cancer (SPA correction)
rs1169302	12	121432302	G	T	0.427082	-0.0142381	0.00197834	9.9206e-05	40.4549	2.29985e-14	Thyroid cancer (SPA correction)
rs11699193	20	60630015	T	C	0.294815	-0.0101689	0.00214401	4.29963e-05	17.5323	2.80001e-06	Thyroid cancer (SPA correction)
rs11708067	3	123065778	G	A	0.242768	-0.0149866	0.00226807	8.25765e-05	33.673	8.99912e-12	Thyroid cancer (SPA correction)
rs1171619	10	61465838	G	A	0.784387	0.0671583	0.00236559	0.00152558	622.999	2.19786e-184	Thyroid cancer (SPA correction)
rs11729997	4	89171059	A	C	0.451603	0.0410295	0.00187314	0.000833824	340.272	1.99986e-110	Thyroid cancer (SPA correction)
rs1173847	1	245528780	C	A	0.45279	0.009864	0.00195019	4.82155e-05	19.6606	1.6e-06	Thyroid cancer (SPA correction)
rs11740250	5	176721272	C	G	0.227432	0.0249377	0.00233745	0.00021854	89.1283	4.19952e-28	Thyroid cancer (SPA correction)
rs11754288	6	25776949	A	G	0.417889	-0.0853742	0.00215885	0.00354609	1451.05	1e-200	Thyroid cancer (SPA correction)
rs11755724	6	7118990	G	A	0.634726	-0.0463165	0.00201716	0.000994733	406.002	1.59956e-122	Thyroid cancer (SPA correction)
rs11757670	6	105869130	T	C	0.151312	-0.0143653	0.00271001	5.30006e-05	21.6119	1.2e-07	Thyroid cancer (SPA correction)
rs11765552	7	97822115	A	T	0.534232	0.0163382	0.00196544	0.000132843	54.1733	1.59993e-17	Thyroid cancer (SPA correction)
rs11768384	7	2499770	G	A	0.386359	-0.00951375	0.0019978	4.29179e-05	17.5004	7.79992e-07	Thyroid cancer (SPA correction)
rs1183394	1	54222571	G	A	0.883451	-0.0248423	0.00301625	0.000127088	51.8262	3.10027e-17	Thyroid cancer (SPA correction)
rs11850396	14	96919620	A	G	0.361434	-0.0165753	0.00203357	0.00012682	51.7169	5.70033e-19	Thyroid cancer (SPA correction)
rs11857366	15	99263801	G	A	0.609744	-0.0336496	0.00200167	0.000538874	219.842	3.29989e-67	Thyroid cancer (SPA correction)
rs1187878	14	55493350	C	T	0.617151	-0.0117355	0.00204861	6.50807e-05	26.5381	2.59998e-09	Thyroid cancer (SPA correction)
rs11908276	20	47480655	T	C	0.166306	0.014539	0.00262537	5.86157e-05	23.9017	6.19998e-08	Thyroid cancer (SPA correction)
rs11923253	3	58376992	A	G	0.352814	-0.0136085	0.00206649	8.45718e-05	34.4867	9.60064e-12	Thyroid cancer (SPA correction)
rs12123877	1	210461311	A	G	0.373122	-0.0139295	0.00200432	9.07685e-05	37.0138	2.90001e-12	Thyroid cancer (SPA correction)
rs12133576	1	93816400	G	A	0.631364	0.022753	0.00200567	0.000240982	98.2832	3.29989e-30	Thyroid cancer (SPA correction)
rs12141441	1	82944182	C	T	0.602591	0.0138982	0.00197907	9.2514e-05	37.7257	9.70063e-12	Thyroid cancer (SPA correction)
rs12201275	6	116314563	G	C	0.423737	-0.0151237	0.00196572	0.000111703	45.5514	1.59993e-16	Thyroid cancer (SPA correction)
rs12212337	6	141764804	G	A	0.539748	0.00864497	0.00195005	3.71316e-05	15.1408	1e-06	Thyroid cancer (SPA correction)
rs12239231	1	234661209	C	T	0.0164742	-0.050298	0.00761049	8.19826e-05	33.4308	3.69999e-11	Thyroid cancer (SPA correction)
rs1229984	4	100239319	C	T	0.970227	-0.097415	0.00597879	0.000548249	223.669	3.69999e-61	Thyroid cancer (SPA correction)
rs12318839	12	78776597	T	C	0.354201	-0.0148864	0.00203577	0.000101381	41.3419	2.99985e-14	Thyroid cancer (SPA correction)
rs12379154	9	27455095	C	G	0.483145	-0.00843707	0.00195837	3.55516e-05	14.4966	3.09999e-06	Thyroid cancer (SPA correction)
rs12423171	12	96091058	G	A	0.23013	0.0186699	0.00230706	0.000123511	50.3672	3.69999e-16	Thyroid cancer (SPA correction)
rs12454712	18	60845884	C	T	0.374869	-0.0196075	0.00202963	0.000180188	73.484	1.9002e-22	Thyroid cancer (SPA correction)
rs12459008	19	53454789	T	A	0.333573	-0.0153544	0.00208096	0.000104819	42.7439	1.99986e-14	Thyroid cancer (SPA correction)
rs1254701	10	126810140	G	A	0.830475	-0.0201045	0.00259483	0.000113809	46.4105	2.60016e-17	Thyroid cancer (SPA correction)
rs1258190	10	50991900	C	A	0.479639	0.00921584	0.00195007	4.23954e-05	17.2873	3.29997e-06	Thyroid cancer (SPA correction)
rs1260326	2	27730940	C	T	0.598266	-0.0713967	0.00200044	0.0024503	1001.55	1e-200	Thyroid cancer (SPA correction)
rs12633047	3	53393844	T	C	0.068334	0.0221666	0.00384765	6.25641e-05	25.5119	1.09999e-08	Thyroid cancer (SPA correction)
rs12691755	2	148189702	T	C	0.890714	0.0172332	0.00310494	5.78182e-05	23.5765	9.09997e-09	Thyroid cancer (SPA correction)
rs12702509	7	1281064	A	G	0.753499	0.0367353	0.00225564	0.000501301	204.506	4.30031e-63	Thyroid cancer (SPA correction)
rs12714147	2	85813834	G	A	0.169368	-0.0118405	0.00257837	3.94466e-05	16.0848	9.29994e-07	Thyroid cancer (SPA correction)
rs12796693	11	30429583	C	A	0.243818	-0.0131873	0.00225829	6.4126e-05	26.1488	9.29994e-10	Thyroid cancer (SPA correction)
rs12889267	14	21542766	G	A	0.16608	-0.0132279	0.00269828	4.84678e-05	19.7635	7.79992e-07	Thyroid cancer (SPA correction)
rs12898397	15	75130093	C	T	0.625406	-0.0152356	0.00203272	0.000108761	44.3516	3.10027e-14	Thyroid cancer (SPA correction)
rs12927956	16	51755371	T	C	0.221711	0.0235986	0.00234972	0.00019219	78.3797	2.99985e-23	Thyroid cancer (SPA correction)
rs12967290	18	42600074	T	C	0.298391	0.0161244	0.0021362	0.000108862	44.393	5.19996e-14	Thyroid cancer (SPA correction)
rs12987661	2	69813458	C	T	0.124995	-0.0388501	0.00292629	0.000330155	134.664	2.49977e-43	Thyroid cancer (SPA correction)
rs13065440	3	170611490	G	A	0.236829	-0.0158293	0.00228671	9.05754e-05	36.9351	2.70023e-13	Thyroid cancer (SPA correction)
rs13094438	3	47277885	A	G	0.593562	0.0193843	0.00198456	0.000181297	73.9365	6.59933e-23	Thyroid cancer (SPA correction)
rs13107325	4	103188709	T	C	0.0748679	-0.0478015	0.00358845	0.000316528	129.104	1.10002e-43	Thyroid cancer (SPA correction)
rs13140984	4	9637886	A	G	0.632486	0.0797218	0.00192767	0.00295467	1208.33	1e-200	Thyroid cancer (SPA correction)
rs13155267	5	90193468	C	T	0.277714	-0.0173034	0.00217423	0.000120116	48.9826	3.90032e-18	Thyroid cancer (SPA correction)
rs13217139	6	131194481	T	C	0.694989	0.0178526	0.00210998	0.000135122	55.1029	4.40048e-18	Thyroid cancer (SPA correction)
rs1321822	6	90122867	G	C	0.362553	-0.00975578	0.00202264	4.39916e-05	17.9382	2.30001e-06	Thyroid cancer (SPA correction)
rs13237426	7	46507656	C	T	0.061986	0.0216356	0.00403669	5.44341e-05	22.1965	9.40005e-09	Thyroid cancer (SPA correction)
rs13251492	8	144895553	A	G	0.279867	-0.0109819	0.00220313	4.86127e-05	19.8226	2.19999e-07	Thyroid cancer (SPA correction)
rs13261836	8	9941175	A	G	0.657848	-0.0110659	0.0021379	5.51249e-05	22.4782	5.49997e-07	Thyroid cancer (SPA correction)
rs13316	14	93407301	A	C	0.425556	-0.0170882	0.00199759	0.000142767	58.2209	1.39991e-17	Thyroid cancer (SPA correction)
rs1348813	2	200245245	G	C	0.752464	0.0115669	0.00224847	4.98411e-05	20.3235	5.49997e-07	Thyroid cancer (SPA correction)
rs1371610	2	12119686	A	G	0.772824	-0.0136849	0.00231406	6.57592e-05	26.8148	2.19999e-09	Thyroid cancer (SPA correction)
rs1411189	10	28843478	A	G	0.276017	0.0102395	0.00217717	4.19036e-05	17.0868	2.59998e-07	Thyroid cancer (SPA correction)
rs1411992	9	71170702	C	G	0.810208	-0.0155813	0.00249073	7.46641e-05	30.4463	6.4003e-11	Thyroid cancer (SPA correction)
rs14234	2	70524142	G	A	0.394049	-0.00815126	0.00198144	3.17298e-05	12.9381	3.69999e-06	Thyroid cancer (SPA correction)
rs1445288	6	166517538	C	A	0.265264	0.0129866	0.0022032	6.57401e-05	26.807	1.6e-08	Thyroid cancer (SPA correction)
rs1445401	8	72249022	T	C	0.503006	0.00783463	0.00195002	3.06896e-05	12.5139	3.89996e-06	Thyroid cancer (SPA correction)
rs1470144	11	15832567	T	C	0.296703	0.0142207	0.00212129	8.43981e-05	34.4159	7.29962e-11	Thyroid cancer (SPA correction)
rs1484873	18	43206985	G	A	0.943925	-0.02339	0.00438847	5.79158e-05	23.6163	3.89996e-07	Thyroid cancer (SPA correction)
rs1571256	13	48671081	G	A	0.659651	-0.0159429	0.00205909	0.000114131	46.5417	1.20005e-14	Thyroid cancer (SPA correction)
rs1617563	18	5589112	G	A	0.476557	-0.0128488	0.00195808	8.23644e-05	33.5865	1.5e-10	Thyroid cancer (SPA correction)
rs164011	17	74273165	A	G	0.314473	-0.0196292	0.00212398	0.000166128	67.7493	7.29962e-21	Thyroid cancer (SPA correction)
rs1656397	2	233428927	C	G	0.238382	0.0105228	0.00228078	4.02071e-05	16.395	2.39999e-06	Thyroid cancer (SPA correction)
rs16888128	6	56569104	G	A	0.227845	0.0161099	0.0023256	9.13187e-05	37.2382	5.10035e-13	Thyroid cancer (SPA correction)
rs16897561	5	67560716	T	G	0.190156	0.0120223	0.00247992	4.4516e-05	18.152	3.50002e-07	Thyroid cancer (SPA correction)
rs16941230	12	111522000	C	A	0.034409	-0.031732	0.00533209	6.69099e-05	27.2841	2.90001e-09	Thyroid cancer (SPA correction)
rs16956273	15	72117102	A	G	0.236802	-0.0176531	0.00229688	0.00011264	45.9339	1.50003e-15	Thyroid cancer (SPA correction)
rs17036326	3	12389313	G	A	0.120588	-0.0303875	0.00298022	0.000195847	79.8714	5.60015e-25	Thyroid cancer (SPA correction)
rs17050272	2	121306440	A	G	0.409907	0.0306986	0.00196974	0.000455904	185.978	4.00037e-56	Thyroid cancer (SPA correction)
rs17073655	13	50560058	C	T	0.143544	0.0149449	0.00278751	5.49169e-05	22.3934	6.29999e-09	Thyroid cancer (SPA correction)
rs17154284	8	8456623	T	C	0.212952	0.0128962	0.0026958	5.57489e-05	22.7327	2.30001e-06	Thyroid cancer (SPA correction)
rs17179078	14	37923454	A	G	0.286852	0.0168188	0.00215908	0.000115733	47.1952	3.19963e-14	Thyroid cancer (SPA correction)
rs17189719	13	96128875	G	A	0.102891	0.0252739	0.00321547	0.000117923	48.0881	1.99986e-15	Thyroid cancer (SPA correction)
rs17381955	1	15508945	C	T	0.396171	-0.00896502	0.00197936	3.84529e-05	15.6796	2.39999e-06	Thyroid cancer (SPA correction)
rs17459939	5	136972187	T	C	0.214953	0.0147383	0.00237017	7.33101e-05	29.8941	1e-09	Thyroid cancer (SPA correction)
rs17485501	3	169130269	T	C	0.258805	-0.0206171	0.00222073	0.000163076	66.5045	5.70033e-22	Thyroid cancer (SPA correction)
rs17497828	1	67452322	A	G	0.26187	-0.012094	0.0022076	5.65443e-05	23.057	3.2e-08	Thyroid cancer (SPA correction)
rs17546879	7	50744908	T	C	0.088512	-0.0326432	0.00342333	0.000171937	70.1186	3.40017e-22	Thyroid cancer (SPA correction)
rs17602145	5	15693084	C	T	0.309777	0.00980578	0.00210517	4.11181e-05	16.7664	1.79999e-06	Thyroid cancer (SPA correction)
rs17630640	6	164107529	G	A	0.131243	-0.0178946	0.00287683	7.30211e-05	29.7762	2.39999e-10	Thyroid cancer (SPA correction)
rs17678338	10	82098146	T	C	0.12543	0.0227585	0.00294803	0.000113635	46.3396	3.29989e-15	Thyroid cancer (SPA correction)
rs17685	7	75616105	A	G	0.277678	-0.014179	0.00217134	8.0648e-05	32.8865	9.09913e-12	Thyroid cancer (SPA correction)
rs17775391	3	66444697	C	A	0.282099	-0.0102911	0.0021874	4.28963e-05	17.4915	1.79999e-06	Thyroid cancer (SPA correction)
rs1801229	10	17024615	T	A	0.901014	0.0153859	0.00328801	4.22261e-05	17.2183	9.29994e-07	Thyroid cancer (SPA correction)
rs1805100	8	76476396	A	G	0.47612	0.0394216	0.00195295	0.000775259	316.354	4.60045e-92	Thyroid cancer (SPA correction)
rs181673	10	119388528	C	A	0.538671	0.0191821	0.00195166	0.000182876	74.5806	8.4004e-24	Thyroid cancer (SPA correction)
rs1860158	7	156427016	T	C	0.714237	0.0139542	0.00215634	7.94856e-05	32.4125	1.10002e-11	Thyroid cancer (SPA correction)
rs1862069	2	169933741	A	G	0.539837	-0.0132155	0.00194457	8.67704e-05	35.3833	4.40048e-12	Thyroid cancer (SPA correction)
rs1866264	3	69106304	T	C	0.357221	-0.0199273	0.00202892	0.000182358	74.3694	6.90081e-22	Thyroid cancer (SPA correction)
rs1873411	3	193804087	T	C	0.682513	0.00878375	0.00208899	3.3437e-05	13.6342	1.7e-06	Thyroid cancer (SPA correction)
rs1886603	10	119482303	A	G	0.150784	0.0238963	0.00272303	0.00014624	59.6373	8.99912e-19	Thyroid cancer (SPA correction)
rs1915747	2	213087563	G	A	0.459226	0.015742	0.00194423	0.000123081	50.1921	2.60016e-17	Thyroid cancer (SPA correction)
rs1929861	1	227216662	C	T	0.460168	0.0127338	0.00194851	8.05603e-05	32.8508	6.79986e-11	Thyroid cancer (SPA correction)
rs1933437	13	28624294	A	G	0.615596	0.0140773	0.00204789	9.37891e-05	38.2457	5.10035e-13	Thyroid cancer (SPA correction)
rs2008843	21	16534968	C	T	0.218646	0.0166269	0.00236619	9.44587e-05	38.5188	5.70033e-12	Thyroid cancer (SPA correction)
rs200990875	15	75562546	T	C	0.0208898	0.0295836	0.00699037	3.58012e-05	14.5983	1.2e-06	Thyroid cancer (SPA correction)
rs2047866	15	76136194	T	C	0.523875	0.0392359	0.0019662	0.000767973	313.379	4.40048e-94	Thyroid cancer (SPA correction)
rs2048010	5	39675610	G	A	0.247407	-0.0134188	0.00225587	6.70547e-05	27.3431	1.2e-08	Thyroid cancer (SPA correction)
rs2070698	6	12291112	C	T	0.540807	-0.00942061	0.00194887	4.40784e-05	17.9736	7.29995e-07	Thyroid cancer (SPA correction)
rs2070971	7	44197583	T	G	0.135623	0.0184632	0.00285195	7.99246e-05	32.5915	5.10035e-12	Thyroid cancer (SPA correction)
rs2072977	20	25469844	G	A	0.17919	0.0167659	0.00255364	8.26876e-05	33.7183	1.29987e-11	Thyroid cancer (SPA correction)
rs2075252	2	170010985	C	T	0.750478	-0.0360265	0.00227288	0.000486095	198.3	9.60064e-58	Thyroid cancer (SPA correction)
rs2075635	16	4950940	T	C	0.0697671	-0.0182992	0.00384548	4.34647e-05	17.7233	8.09991e-07	Thyroid cancer (SPA correction)
rs2088712	3	132218196	T	C	0.325485	-0.0161427	0.00209287	0.000114421	46.66	1.99986e-15	Thyroid cancer (SPA correction)
rs209960	20	52716084	C	T	0.721311	0.0157847	0.00218029	0.000100172	40.8487	1.99986e-13	Thyroid cancer (SPA correction)
rs219779	21	37833751	A	G	0.262417	-0.0309653	0.00222389	0.000371179	151.403	2.90001e-43	Thyroid cancer (SPA correction)
rs2229357	12	57843711	A	G	0.239939	-0.0658615	0.00228973	0.00158213	646.13	8.70964e-188	Thyroid cancer (SPA correction)
rs2229677	14	66028446	G	A	0.687107	-0.0103021	0.00210977	4.56354e-05	18.6085	5.19996e-07	Thyroid cancer (SPA correction)
rs2230786	9	111692163	A	G	0.0246008	-0.0333263	0.00629518	5.33011e-05	21.7345	1.09999e-07	Thyroid cancer (SPA correction)
rs2236947	3	50371432	A	C	0.479598	-0.0125127	0.00194616	7.81535e-05	31.8693	5.99998e-10	Thyroid cancer (SPA correction)
rs2240390	7	101257075	C	T	0.380288	-0.0173026	0.00203781	0.000141109	57.5448	1.29987e-11	Thyroid cancer (SPA correction)
rs2241957	16	56401294	C	T	0.575472	-0.0106892	0.00198731	5.58279e-05	22.7649	4.09996e-08	Thyroid cancer (SPA correction)
rs2243315	21	16794505	G	A	0.300478	0.0140832	0.00213378	8.33771e-05	33.9995	8.30042e-12	Thyroid cancer (SPA correction)
rs2247979	10	43923728	A	G	0.815964	-0.0132182	0.00251411	5.24745e-05	21.3974	6.4e-08	Thyroid cancer (SPA correction)
rs2252662	2	61670731	C	T	0.610347	-0.0150459	0.0019844	0.000107677	43.9094	5.30029e-15	Thyroid cancer (SPA correction)
rs2252862	2	122004596	G	C	0.360017	-0.0201959	0.00202643	0.000187952	76.6512	1.20005e-24	Thyroid cancer (SPA correction)
rs2269524	22	42475703	G	T	0.322442	-0.0140545	0.00209724	8.63096e-05	35.1954	7.50067e-12	Thyroid cancer (SPA correction)
rs2273061	20	10639543	A	G	0.405812	-0.0127232	0.00199246	7.80677e-05	31.8343	4.10015e-12	Thyroid cancer (SPA correction)
rs2276133	11	65562257	A	G	0.246295	-0.0334455	0.00226328	0.0004153	169.407	2.39994e-53	Thyroid cancer (SPA correction)
rs2286028	12	1015469	C	G	0.19727	-0.0163396	0.00248296	8.45558e-05	34.4802	4.60045e-12	Thyroid cancer (SPA correction)
rs2287079	16	53333569	T	G	0.320045	-0.00994563	0.00209306	4.30513e-05	17.5547	1.29999e-06	Thyroid cancer (SPA correction)
rs2290851	11	47753370	T	C	0.544125	-0.0159212	0.00196597	0.000125755	51.2826	4.00037e-16	Thyroid cancer (SPA correction)
rs2292038	15	63449680	G	C	0.513177	-0.0111908	0.00196035	6.25735e-05	25.5157	3.89996e-09	Thyroid cancer (SPA correction)
rs2297215	9	33036550	G	A	0.22446	0.0165564	0.0023454	9.54344e-05	38.9167	1.10002e-11	Thyroid cancer (SPA correction)
rs2302649	2	37516481	C	T	0.10086	-0.0167481	0.00321707	5.08753e-05	20.7453	1e-07	Thyroid cancer (SPA correction)
rs2305407	3	160130110	A	G	0.518517	-0.0126384	0.0019707	7.9755e-05	32.5224	1.79999e-10	Thyroid cancer (SPA correction)
rs234944	6	2198327	A	G	0.624811	-0.0189763	0.00200694	0.000168831	68.8517	6.59933e-20	Thyroid cancer (SPA correction)
rs2429467	12	47186770	T	C	0.0489337	0.0223983	0.00451899	4.66959e-05	19.041	2.59998e-07	Thyroid cancer (SPA correction)
rs2436928	8	103611260	A	C	0.859903	-0.0290706	0.00280808	0.000203618	83.0414	5.30029e-28	Thyroid cancer (SPA correction)
rs2444239	11	120056416	T	A	0.559616	0.0167796	0.00195391	0.000138776	56.5933	3.19963e-19	Thyroid cancer (SPA correction)
rs2470514	3	15750344	C	A	0.678445	-0.0120977	0.00207911	6.38566e-05	26.0389	4.20001e-09	Thyroid cancer (SPA correction)
rs2503701	1	2121118	T	C	0.603509	0.0115605	0.00200717	6.39588e-05	26.0806	7.10003e-09	Thyroid cancer (SPA correction)
rs251231	5	172518874	A	G	0.576181	-0.00932609	0.0019923	4.24784e-05	17.3211	6.90001e-07	Thyroid cancer (SPA correction)
rs2538	4	56236328	T	C	0.286018	0.010438	0.0020634	4.44985e-05	18.1449	2.19999e-07	Thyroid cancer (SPA correction)
rs2581778	3	53055311	A	G	0.426485	0.0445545	0.00196572	0.000971095	396.345	4.39542e-117	Thyroid cancer (SPA correction)
rs2589	1	200447395	T	C	0.600916	0.0131979	0.00197713	8.35445e-05	34.0678	4.19952e-11	Thyroid cancer (SPA correction)
rs2657879	12	56865338	G	A	0.181629	0.033303	0.00252702	0.00032971	134.482	2.09991e-40	Thyroid cancer (SPA correction)
rs2664141	15	39879517	T	C	0.295856	0.0148766	0.00214839	9.22103e-05	37.6018	3.50026e-14	Thyroid cancer (SPA correction)
rs2668418	19	1366422	G	C	0.751112	-0.0126386	0.00232119	5.97223e-05	24.353	2.1e-08	Thyroid cancer (SPA correction)
rs2688	17	36046931	T	G	0.60662	-0.0112057	0.0020018	5.9929e-05	24.4373	3.59998e-09	Thyroid cancer (SPA correction)
rs2728118	4	88929305	A	G	0.101688	0.139846	0.00308854	0.00357295	1462.08	1e-200	Thyroid cancer (SPA correction)
rs272893	5	131663062	C	T	0.630869	0.017873	0.00202127	0.00014878	60.6735	1.99986e-20	Thyroid cancer (SPA correction)
rs2758886	6	39250837	A	G	0.2976	0.0185752	0.00212225	0.00014425	58.8257	1.9002e-19	Thyroid cancer (SPA correction)
rs2760217	1	163641173	A	G	0.399913	-0.0168058	0.00197589	0.000135559	55.2811	4.60045e-19	Thyroid cancer (SPA correction)
rs2768558	6	109258284	C	T	0.208626	-0.0140067	0.00247073	6.47816e-05	26.4162	3.40001e-09	Thyroid cancer (SPA correction)
rs2784128	1	50862183	T	C	0.520365	0.0194437	0.00193892	0.000188715	76.9624	4.49987e-24	Thyroid cancer (SPA correction)
rs278981	4	40428010	C	T	0.758206	-0.011627	0.00222434	4.95676e-05	20.212	6.49995e-08	Thyroid cancer (SPA correction)
rs279941	13	103698168	C	A	0.877878	-0.0212866	0.00297975	9.71562e-05	39.6189	1.99986e-13	Thyroid cancer (SPA correction)
rs2834318	21	35356814	T	G	0.65898	-0.0109442	0.00206524	5.38332e-05	21.9514	2.99999e-08	Thyroid cancer (SPA correction)
rs28368975	2	16231069	T	G	0.676003	-0.01185	0.00206755	6.15115e-05	25.0826	2e-08	Thyroid cancer (SPA correction)
rs28384289	16	79925400	T	C	0.146689	0.038166	0.00275491	0.00036466	148.743	3.90032e-44	Thyroid cancer (SPA correction)
rs28384338	15	81166740	G	A	0.263858	0.0139598	0.0022156	7.57042e-05	30.8704	4.79954e-11	Thyroid cancer (SPA correction)
rs28548845	12	122594249	C	T	0.478558	-0.0312996	0.00194583	0.000488932	199.457	7.59976e-60	Thyroid cancer (SPA correction)
rs2862616	1	179295532	G	A	0.519217	0.0115467	0.00193796	6.65647e-05	27.1433	1.5e-09	Thyroid cancer (SPA correction)
rs28647848	17	27038533	A	G	0.086035	0.0275846	0.00349417	0.000119665	48.7989	2.09991e-15	Thyroid cancer (SPA correction)
rs2907608	12	2997397	A	G	0.34192	0.0122904	0.00207281	6.79775e-05	27.7194	2.5e-09	Thyroid cancer (SPA correction)
rs2954038	8	126507389	A	C	0.697847	-0.0154268	0.00212586	0.000100362	40.9263	1.10002e-13	Thyroid cancer (SPA correction)
rs2972146	2	227100698	T	G	0.647448	0.0173922	0.00202349	0.000138092	56.3141	2.49977e-20	Thyroid cancer (SPA correction)
rs310394	6	81803366	C	T	0.721352	0.00934843	0.00216648	3.51326e-05	14.3257	3.09999e-06	Thyroid cancer (SPA correction)
rs3117138	6	32306970	A	C	0.753916	-0.0274693	0.00446414	0.000279983	114.194	5.40008e-11	Thyroid cancer (SPA correction)
rs3134879	6	30015905	C	T	0.429603	-0.0163502	0.00277938	0.000131015	53.4278	5.69994e-09	Thyroid cancer (SPA correction)
rs33554	5	112312736	C	G	0.502463	0.0104941	0.00195463	5.50617e-05	22.4524	6.4e-08	Thyroid cancer (SPA correction)
rs33954397	22	32506143	T	C	0.0802284	-0.0248194	0.0036095	9.09119e-05	37.0723	1.10002e-11	Thyroid cancer (SPA correction)
rs34319556	15	60713555	A	C	0.139302	0.0144094	0.00281695	4.97886e-05	20.3021	2.69998e-07	Thyroid cancer (SPA correction)
rs344122	4	77637502	C	A	0.756424	-0.0095975	0.00216526	3.39427e-05	13.8405	2e-06	Thyroid cancer (SPA correction)
rs34529039	19	33792631	A	C	0.137055	0.0185646	0.00286623	8.15228e-05	33.2433	2.29985e-11	Thyroid cancer (SPA correction)
rs34552238	16	89920497	T	C	0.2136	-0.0170234	0.00238575	9.7357e-05	39.7008	3.10027e-13	Thyroid cancer (SPA correction)
rs345748	15	33343118	G	A	0.751831	0.0151045	0.00225905	8.51355e-05	34.7166	1.99986e-12	Thyroid cancer (SPA correction)
rs34664906	4	69433714	T	C	0.378465	0.0130743	0.00203409	8.04189e-05	32.7931	1.2e-10	Thyroid cancer (SPA correction)
rs347685	3	141807137	A	C	0.725402	0.0254922	0.00217929	0.000258893	105.59	4.60045e-33	Thyroid cancer (SPA correction)
rs34847539	11	68748003	C	T	0.632324	0.00986946	0.0020249	4.5292e-05	18.4685	4.49997e-06	Thyroid cancer (SPA correction)
rs35184622	15	86073035	G	A	0.3299	0.0177984	0.00207732	0.00014006	57.1169	4.30031e-16	Thyroid cancer (SPA correction)
rs35233638	1	24294587	A	G	0.431186	0.0105586	0.00195426	5.46862e-05	22.2993	7.59994e-07	Thyroid cancer (SPA correction)
rs35259333	3	195628735	G	A	0.0321623	0.0413667	0.00550938	0.000106532	43.4428	8.49963e-14	Thyroid cancer (SPA correction)
rs35287144	4	74488632	G	A	0.055348	0.0225069	0.00407089	5.29706e-05	21.5997	2.90001e-08	Thyroid cancer (SPA correction)
rs35296828	15	96705907	T	C	0.294651	-0.0104412	0.00214358	4.53151e-05	18.4779	1.29999e-07	Thyroid cancer (SPA correction)
rs35332062	7	73012042	A	G	0.126756	-0.0623215	0.002929	0.000859825	350.892	5.79429e-106	Thyroid cancer (SPA correction)
rs35341285	7	139911944	C	A	0.136107	-0.0175272	0.00284083	7.2243e-05	29.4589	1.29999e-09	Thyroid cancer (SPA correction)
rs354524	6	111508109	A	G	0.56938	0.0101878	0.00196044	5.08964e-05	20.7539	2.99999e-08	Thyroid cancer (SPA correction)
rs35640690	7	46719105	C	T	0.272078	-0.0149771	0.0021874	8.88513e-05	36.232	5.10035e-12	Thyroid cancer (SPA correction)
rs357499	3	153946463	G	C	0.855595	0.0170792	0.00276904	7.20801e-05	29.3925	1.6e-10	Thyroid cancer (SPA correction)
rs358231	4	22820504	T	A	0.851938	0.0231385	0.00264588	0.000135068	55.0808	9.20026e-18	Thyroid cancer (SPA correction)
rs35929659	16	2165630	C	T	0.176077	0.0122969	0.00260323	4.38743e-05	17.8904	8.79995e-08	Thyroid cancer (SPA correction)
rs36023504	4	38698924	T	C	0.382081	0.00983212	0.00193912	4.56469e-05	18.6132	1.40001e-06	Thyroid cancer (SPA correction)
rs36060036	16	20361950	T	C	0.166399	-0.0252048	0.0026283	0.00017624	71.874	4.19952e-25	Thyroid cancer (SPA correction)
rs3729931	3	12626516	A	G	0.358036	-0.0149205	0.00202965	0.000102337	41.7319	1.59993e-14	Thyroid cancer (SPA correction)
rs3732671	3	13407556	C	T	0.56092	0.010132	0.00199332	5.05667e-05	20.6194	4e-07	Thyroid cancer (SPA correction)
rs3739605	9	95475937	A	G	0.174513	0.0219155	0.00257189	0.000138379	56.4314	1.9002e-18	Thyroid cancer (SPA correction)
rs3746575	20	43058096	G	C	0.593527	-0.0241738	0.00202555	0.000281963	115.002	1.29987e-35	Thyroid cancer (SPA correction)
rs3764955	2	148674797	C	G	0.296999	0.0222338	0.00212347	0.000206428	84.1875	2.60016e-26	Thyroid cancer (SPA correction)
rs3769598	2	32679732	G	A	0.143555	-0.0201246	0.00275801	9.95869e-05	40.6102	1.50003e-13	Thyroid cancer (SPA correction)
rs3813582	16	79749353	C	T	0.314629	-0.0326455	0.0020992	0.000459622	187.495	4.00037e-55	Thyroid cancer (SPA correction)
rs3820987	2	165595645	C	T	0.0430618	-0.0235859	0.00477107	4.5847e-05	18.6948	6.80002e-07	Thyroid cancer (SPA correction)
rs3934712	5	157928196	C	T	0.212769	0.0150095	0.00237877	7.54698e-05	30.7748	1.59993e-11	Thyroid cancer (SPA correction)
rs4076693	8	33068332	C	T	0.262603	-0.00982235	0.00221592	3.73647e-05	15.2359	1.89998e-06	Thyroid cancer (SPA correction)
rs4112791	9	16596140	C	T	0.51205	0.0132591	0.00195127	8.78508e-05	35.824	3.90032e-12	Thyroid cancer (SPA correction)
rs41281796	6	43323917	A	G	0.11012	0.0146053	0.00311116	4.1807e-05	17.0473	3.2e-06	Thyroid cancer (SPA correction)
rs4234886	4	144124492	A	G	0.592258	-0.0180659	0.00190573	0.000157632	64.2841	3.50026e-22	Thyroid cancer (SPA correction)
rs4245008	10	52576068	A	G	0.851949	-0.0434438	0.00278291	0.000476114	194.226	7.29962e-58	Thyroid cancer (SPA correction)
rs4415952	14	73189153	C	T	0.729523	0.0168157	0.00220431	0.000111591	45.5059	9.8992e-15	Thyroid cancer (SPA correction)
rs4425481	5	35185897	A	C	0.0729101	-0.0220853	0.00373999	6.59396e-05	26.8884	1.09999e-09	Thyroid cancer (SPA correction)
rs4468717	18	3457606	T	C	0.0766711	-0.0332771	0.0038241	0.000156787	63.9392	1.39991e-20	Thyroid cancer (SPA correction)
rs4474021	8	12632903	T	G	0.31968	0.0105839	0.0020892	4.87248e-05	19.8683	1.79999e-08	Thyroid cancer (SPA correction)
rs45474992	19	47724564	T	C	0.0365059	0.0286214	0.00522782	5.76267e-05	23.4984	5.99998e-08	Thyroid cancer (SPA correction)
rs45567235	9	35665153	A	C	0.105546	-0.0186906	0.00322162	6.59593e-05	26.8964	7.29995e-10	Thyroid cancer (SPA correction)
rs4567937	2	18676265	A	G	0.316771	0.0238374	0.00207753	0.000245957	100.313	8.60003e-32	Thyroid cancer (SPA correction)
rs4633229	1	1007203	G	A	0.76009	-0.0124259	0.00238016	5.63118e-05	22.9622	7.39997e-07	Thyroid cancer (SPA correction)
rs464605	5	55807370	T	C	0.746587	0.0231702	0.0022337	0.000203142	82.847	1.29987e-25	Thyroid cancer (SPA correction)
rs464634	5	34661066	C	T	0.450405	0.0231911	0.00195531	0.000266268	108.599	7.8001e-34	Thyroid cancer (SPA correction)
rs4661718	1	16505908	T	C	0.6235	0.0143376	0.00199662	9.65127e-05	39.3565	9.49948e-13	Thyroid cancer (SPA correction)
rs4691380	4	157720124	T	C	0.32524	-0.0123948	0.001984	6.74314e-05	27.4967	1.5e-10	Thyroid cancer (SPA correction)
rs4722511	7	25779243	A	C	0.288672	0.013707	0.00214767	7.71595e-05	31.4639	4.10015e-12	Thyroid cancer (SPA correction)
rs4728152	7	128738544	T	C	0.425492	-0.0148465	0.00196897	0.000107762	43.9443	2.09991e-16	Thyroid cancer (SPA correction)
rs4730222	7	106810293	C	G	0.203267	0.0115204	0.00242355	4.29878e-05	17.5288	3.59998e-07	Thyroid cancer (SPA correction)
rs4740165	9	134397624	T	C	0.937974	0.0293625	0.00429404	0.000100318	40.9085	9.3994e-13	Thyroid cancer (SPA correction)
rs4753068	11	92577031	T	C	0.383782	0.0113991	0.00203054	6.14597e-05	25.0615	1.29999e-09	Thyroid cancer (SPA correction)
rs4764153	12	15201824	C	A	0.404483	-0.00898858	0.00197911	3.8923e-05	15.8713	2.80001e-06	Thyroid cancer (SPA correction)
rs4792718	17	15954692	G	A	0.570966	-0.0160624	0.00197207	0.000126402	51.5463	3.29989e-13	Thyroid cancer (SPA correction)
rs4793788	17	53381796	A	C	0.635105	-0.03911	0.0020247	0.000708956	289.279	2.99985e-93	Thyroid cancer (SPA correction)
rs4796224	17	34842521	G	A	0.479039	-0.0150349	0.0019994	0.000112825	46.0093	6.20012e-14	Thyroid cancer (SPA correction)
rs4802775	19	39234511	T	C	0.169583	0.0124464	0.00262272	4.36311e-05	17.7912	4.70002e-06	Thyroid cancer (SPA correction)
rs4804416	19	7223848	G	T	0.427839	0.0262325	0.00197291	0.000336905	137.418	2.29985e-41	Thyroid cancer (SPA correction)
rs4823085	22	30686226	C	T	0.800813	0.0178089	0.00244991	0.00010118	41.2601	4.30031e-13	Thyroid cancer (SPA correction)
rs4850	16	21976762	A	G	0.0539918	0.0226565	0.00444309	5.24371e-05	21.3821	9.09997e-08	Thyroid cancer (SPA correction)
rs4865796	5	53272664	A	G	0.69256	0.0238629	0.00210986	0.00024249	98.8984	1e-29	Thyroid cancer (SPA correction)
rs4946206	6	117246719	T	C	0.183285	0.0114266	0.00251265	3.90896e-05	15.9393	1.29999e-06	Thyroid cancer (SPA correction)
rs4951429	1	211988281	A	G	0.963621	-0.0428903	0.00517367	0.000128975	52.5958	1.9002e-17	Thyroid cancer (SPA correction)
rs4954571	2	136918828	A	G	0.193801	-0.0154216	0.00246982	7.43168e-05	30.3046	4.90004e-10	Thyroid cancer (SPA correction)
rs4962696	10	126445630	G	A	0.736531	-0.0221773	0.00220968	0.000190883	77.8468	1.59993e-23	Thyroid cancer (SPA correction)
rs503677	10	69827012	A	G	0.350868	0.0194477	0.00204142	0.000172283	70.2599	1.20005e-20	Thyroid cancer (SPA correction)
rs505802	11	64357072	C	T	0.287316	0.0759346	0.00214294	0.00236138	965.123	1e-200	Thyroid cancer (SPA correction)
rs555754	6	160769423	A	G	0.468093	-0.0189316	0.00195408	0.000178473	72.7846	3.90032e-22	Thyroid cancer (SPA correction)
rs55670130	17	73357407	T	C	0.0702441	0.0222798	0.00382035	6.48383e-05	26.4393	7.49998e-10	Thyroid cancer (SPA correction)
rs557441	6	10529087	C	T	0.0757623	-0.0229397	0.00367558	7.36957e-05	30.0514	6.29941e-12	Thyroid cancer (SPA correction)
rs55747363	5	68730441	T	C	0.475293	-0.0156118	0.00195224	0.000121567	49.5743	8.30042e-17	Thyroid cancer (SPA correction)
rs55840085	8	42339634	A	G	0.355777	-0.0147452	0.00203551	9.96656e-05	40.6423	4.79954e-15	Thyroid cancer (SPA correction)
rs55856036	6	39148170	C	A	0.216086	-0.0169999	0.00235975	9.79079e-05	39.9255	1.10002e-13	Thyroid cancer (SPA correction)
rs56038393	4	9897885	A	G	0.278765	-0.138152	0.00207802	0.00767466	3153.52	1e-200	Thyroid cancer (SPA correction)
rs56310223	9	107695882	A	G	0.0798077	-0.0220355	0.00359972	7.1318e-05	29.0817	2.80001e-09	Thyroid cancer (SPA correction)
rs56352102	11	10268593	T	C	0.184391	0.0129697	0.00250078	5.05955e-05	20.6311	6.69993e-08	Thyroid cancer (SPA correction)
rs56376587	18	77160235	C	A	0.48344	0.0175785	0.00199052	0.000154332	62.9381	1.59993e-19	Thyroid cancer (SPA correction)
rs58367598	6	26370833	G	T	0.0366986	0.0340616	0.0052397	8.20298e-05	33.4501	4.19952e-12	Thyroid cancer (SPA correction)
rs58542926	19	19379549	T	C	0.0740898	0.0300548	0.00379342	0.000123932	50.5392	2.60016e-16	Thyroid cancer (SPA correction)
rs59215427	4	101132753	A	C	0.352355	-0.0114898	0.00194674	6.02521e-05	24.569	1.40001e-10	Thyroid cancer (SPA correction)
rs59397548	12	122468756	G	A	0.300625	0.0113029	0.00216066	5.37211e-05	21.9057	1.89998e-07	Thyroid cancer (SPA correction)
rs59536819	2	242272388	G	A	0.16186	-0.0237821	0.00262528	0.000153457	62.5811	2.49977e-19	Thyroid cancer (SPA correction)
rs6003484	22	23379985	A	G	0.301887	0.0105841	0.00213005	4.7218e-05	19.2539	1.2e-07	Thyroid cancer (SPA correction)
rs6085661	20	6693128	T	C	0.383489	0.00966912	0.00200738	4.42077e-05	18.0263	7.00003e-07	Thyroid cancer (SPA correction)
rs61214560	17	18544520	A	G	0.390117	-0.00928581	0.00203268	4.10309e-05	16.7309	4.39997e-06	Thyroid cancer (SPA correction)
rs6129800	20	39914030	A	G	0.222941	-0.0132891	0.00234534	6.11878e-05	24.9506	7.49998e-09	Thyroid cancer (SPA correction)
rs613872	18	53210302	T	G	0.826445	0.0151823	0.00258285	6.61236e-05	26.9634	2.99999e-09	Thyroid cancer (SPA correction)
rs6142206	20	33212055	A	G	0.420897	0.01667	0.00197946	0.000135467	55.2435	6.4003e-19	Thyroid cancer (SPA correction)
rs61744628	20	52186837	A	G	0.0275306	-0.0411067	0.00597044	9.04788e-05	36.8957	8.4004e-11	Thyroid cancer (SPA correction)
rs61749861	7	72848499	C	G	0.0596527	-0.0195629	0.00412546	4.29353e-05	17.5075	1.09999e-06	Thyroid cancer (SPA correction)
rs61978650	4	89300241	A	C	0.19059	0.023977	0.00238618	0.000177373	72.3361	3.19963e-24	Thyroid cancer (SPA correction)
rs62052820	16	69575238	A	G	0.226979	0.028201	0.00233125	0.000279085	113.827	2.80027e-35	Thyroid cancer (SPA correction)
rs62188269	2	183306507	T	C	0.194365	-0.0139598	0.00244581	6.10302e-05	24.8863	2.59998e-09	Thyroid cancer (SPA correction)
rs62326216	4	146845631	G	A	0.182034	-0.0152696	0.00240988	6.94341e-05	28.3135	4.60002e-10	Thyroid cancer (SPA correction)
rs62370948	5	42832324	T	C	0.0160283	-0.0421293	0.00774458	5.59846e-05	22.8288	2e-07	Thyroid cancer (SPA correction)
rs62519913	8	72668183	T	G	0.0747223	-0.0213162	0.00371669	6.28307e-05	25.6206	3.40001e-09	Thyroid cancer (SPA correction)
rs62580767	9	113035152	C	T	0.180756	-0.0178875	0.00253386	9.47622e-05	38.6426	9.30037e-13	Thyroid cancer (SPA correction)
rs62585347	9	130743618	T	C	0.0480895	-0.0407406	0.00455904	0.000151961	61.9708	3.90032e-19	Thyroid cancer (SPA correction)
rs62618693	11	32956492	T	C	0.0442434	-0.0254848	0.00479408	5.49273e-05	22.3976	1.29999e-08	Thyroid cancer (SPA correction)
rs62619939	10	16967586	G	C	0.117672	0.0219505	0.00302729	0.000100051	40.7995	5.50047e-14	Thyroid cancer (SPA correction)
rs6415788	9	4118111	T	G	0.59721	-0.0159161	0.00200607	0.000121873	49.6995	1.69981e-16	Thyroid cancer (SPA correction)
rs641738	19	54676763	T	C	0.445219	-0.0141759	0.00199366	9.92719e-05	40.4818	1.20005e-14	Thyroid cancer (SPA correction)
rs6441598	3	101060716	G	T	0.399028	-0.0106775	0.0020006	5.46798e-05	22.2967	3.40001e-07	Thyroid cancer (SPA correction)
rs647080	11	111609174	A	G	0.326458	0.0160121	0.00209327	0.000112751	45.9788	9.60064e-14	Thyroid cancer (SPA correction)
rs653178	12	112007756	T	C	0.516112	-0.040743	0.00194602	0.000829134	338.357	9.30037e-100	Thyroid cancer (SPA correction)
rs655555	1	234863292	A	C	0.370797	-0.0176796	0.00200818	0.000145848	59.4778	3.80014e-19	Thyroid cancer (SPA correction)
rs6562774	13	74193514	A	C	0.486312	-0.0105871	0.00195587	5.60013e-05	22.8356	8.99995e-08	Thyroid cancer (SPA correction)
rs6575900	14	102675350	C	G	0.204155	0.0176355	0.00243031	0.000101063	41.2124	1.9002e-14	Thyroid cancer (SPA correction)
rs6651267	8	87535573	A	G	0.75841	-0.011929	0.00227653	5.2146e-05	21.2634	2.5e-08	Thyroid cancer (SPA correction)
rs6664244	1	40374386	C	T	0.390712	-0.01032	0.00198787	5.07071e-05	20.6767	2.69998e-08	Thyroid cancer (SPA correction)
rs6670040	1	203510396	T	C	0.501436	-0.0109756	0.00193908	6.02314e-05	24.5606	7.10003e-09	Thyroid cancer (SPA correction)
rs6685648	1	15825195	C	T	0.313369	-0.0242596	0.00208587	0.000253266	103.294	8.80035e-33	Thyroid cancer (SPA correction)
rs6694957	1	186508738	A	G	0.259713	-0.0155464	0.0022108	9.29359e-05	37.8978	1.20005e-12	Thyroid cancer (SPA correction)
rs66974947	11	66075144	T	G	0.454746	-0.0158416	0.00195077	0.00012445	50.7504	4.19952e-17	Thyroid cancer (SPA correction)
rs6707324	2	230308295	T	C	0.550907	-0.00920857	0.00194245	4.19594e-05	17.1095	2.1e-06	Thyroid cancer (SPA correction)
rs6735639	2	85967773	T	C	0.821402	0.0107322	0.00252642	3.3794e-05	13.7798	2.69998e-06	Thyroid cancer (SPA correction)
rs67611724	20	32308275	T	C	0.154807	0.0174764	0.00269988	7.99246e-05	32.5915	5.69994e-10	Thyroid cancer (SPA correction)
rs6784842	3	185342723	T	C	0.343604	0.019702	0.00204742	0.000175095	71.407	1.9002e-22	Thyroid cancer (SPA correction)
rs6801610	3	142848367	G	A	0.480744	-0.00903282	0.00194546	4.07354e-05	16.6104	3.09999e-06	Thyroid cancer (SPA correction)
rs6855233	4	1002125	T	C	0.712014	0.0146347	0.00205414	8.7833e-05	35.8167	2.39994e-12	Thyroid cancer (SPA correction)
rs6856210	4	10583154	G	A	0.12958	-0.0337579	0.00277457	0.000257068	104.845	1.39991e-34	Thyroid cancer (SPA correction)
rs6861681	5	173362458	A	G	0.301984	-0.0118008	0.00211833	5.87087e-05	23.9396	4.90004e-08	Thyroid cancer (SPA correction)
rs686364	21	31587793	G	A	0.236077	0.0255604	0.00231721	0.000235651	96.1082	1.39991e-29	Thyroid cancer (SPA correction)
rs6917325	6	52666273	C	T	0.572982	0.0145199	0.00196444	0.000103168	42.0706	5.50047e-14	Thyroid cancer (SPA correction)
rs6918437	6	150496965	G	A	0.340755	-0.0107413	0.00204768	5.18362e-05	21.1371	5.60003e-08	Thyroid cancer (SPA correction)
rs6957746	7	65092316	A	G	0.881809	-0.0140348	0.00300581	4.10583e-05	16.7421	1e-06	Thyroid cancer (SPA correction)
rs6965823	7	4703360	A	C	0.322184	-0.0170168	0.00207952	0.000126474	51.5758	8.4004e-16	Thyroid cancer (SPA correction)
rs6968865	7	17287269	T	A	0.62826	-0.0110553	0.00200908	5.70886e-05	23.279	5.69994e-09	Thyroid cancer (SPA correction)
rs7020300	9	86550647	G	A	0.254686	-0.00927793	0.0022377	3.26796e-05	13.3254	3.89996e-06	Thyroid cancer (SPA correction)
rs703873	5	72426085	A	G	0.418203	-0.0328925	0.00197423	0.000526481	214.783	5.50047e-64	Thyroid cancer (SPA correction)
rs7043145	9	95895411	T	C	0.490175	0.00940891	0.00194897	4.42467e-05	18.0422	4.60002e-07	Thyroid cancer (SPA correction)
rs7081609	10	88939962	C	T	0.841106	0.0336554	0.00273758	0.000302759	123.486	1.9002e-36	Thyroid cancer (SPA correction)
rs7089424	10	63752159	G	T	0.341588	0.0109962	0.00205397	5.43896e-05	22.1783	7.19996e-09	Thyroid cancer (SPA correction)
rs7134654	12	47448345	C	T	0.520951	-0.0109145	0.00194572	5.94586e-05	24.2454	2.99999e-07	Thyroid cancer (SPA correction)
rs7190307	16	68218336	A	G	0.453718	-0.0143126	0.00196246	0.000101548	41.4099	4.10015e-15	Thyroid cancer (SPA correction)
rs7206971	17	45425115	A	G	0.485993	0.0156881	0.00197227	0.000122962	50.1433	1.20005e-14	Thyroid cancer (SPA correction)
rs7228427	18	24318839	G	T	0.31497	0.0142639	0.0021044	8.77981e-05	35.8025	5.10035e-13	Thyroid cancer (SPA correction)
rs7251418	19	41341589	G	A	0.728486	-0.0102801	0.00219457	4.1806e-05	17.0469	3.50002e-06	Thyroid cancer (SPA correction)
rs7257861	19	7180857	T	C	0.0529251	0.0224736	0.00436831	5.06316e-05	20.6459	4.20001e-08	Thyroid cancer (SPA correction)
rs72668246	1	55002013	G	A	0.0540259	0.0219107	0.00428803	4.90709e-05	20.0094	1.09999e-06	Thyroid cancer (SPA correction)
rs72683923	14	50735947	C	T	0.0197102	-0.0635936	0.00723117	0.00015628	63.7323	4.30031e-19	Thyroid cancer (SPA correction)
rs72692842	1	149992890	T	C	0.0924789	-0.0187537	0.0033397	5.90341e-05	24.0724	4.79999e-09	Thyroid cancer (SPA correction)
rs72821229	10	93349021	A	G	0.241135	-0.0118591	0.00227547	5.14705e-05	20.988	1.5e-07	Thyroid cancer (SPA correction)
rs72875124	6	64032837	T	C	0.0885316	0.0156947	0.00342228	3.97536e-05	16.21	4.70002e-06	Thyroid cancer (SPA correction)
rs72923454	2	176984544	T	C	0.0249134	0.0768086	0.00621307	0.000286633	116.907	1.20005e-35	Thyroid cancer (SPA correction)
rs731146	9	119094545	C	A	0.230508	0.0156682	0.00233207	8.7088e-05	35.5129	2.70023e-13	Thyroid cancer (SPA correction)
rs73234156	8	32425102	G	A	0.0865943	0.0253247	0.00346611	0.000101455	41.3719	3.29989e-14	Thyroid cancer (SPA correction)
rs73488277	7	155665303	T	G	0.132545	0.0166831	0.00288182	6.4002e-05	26.0982	3.50002e-10	Thyroid cancer (SPA correction)
rs738408	22	44324730	T	C	0.208209	-0.0204849	0.00245449	0.000138359	56.4232	4.30031e-17	Thyroid cancer (SPA correction)
rs738794	22	24134758	A	G	0.919575	-0.0220881	0.00360129	7.21647e-05	29.427	1.29999e-09	Thyroid cancer (SPA correction)
rs7406228	17	79766825	A	C	0.170392	0.0172391	0.00267788	8.40197e-05	34.2616	3.2e-10	Thyroid cancer (SPA correction)
rs74397112	12	133094111	T	C	0.141416	0.0271776	0.00278733	0.000179363	73.1478	7.29962e-23	Thyroid cancer (SPA correction)
rs7451021	6	130381246	C	T	0.68554	0.0164157	0.00211326	0.000116184	47.3791	1.29987e-14	Thyroid cancer (SPA correction)
rs75406471	10	5257647	A	G	0.154303	-0.0188758	0.00269679	9.29886e-05	37.9193	7.10068e-12	Thyroid cancer (SPA correction)
rs7586329	2	158759642	C	T	0.992359	0.0658373	0.0111197	6.57344e-05	26.8047	8.79995e-10	Thyroid cancer (SPA correction)
rs75955295	1	91562867	T	C	0.059516	-0.0201563	0.00409669	4.54817e-05	18.5458	1.09999e-06	Thyroid cancer (SPA correction)
rs76057237	10	104678350	A	G	0.0556081	0.0235029	0.00424808	5.80181e-05	23.658	2.99999e-08	Thyroid cancer (SPA correction)
rs7629369	3	121566282	C	T	0.293285	0.0133662	0.00213409	7.40594e-05	30.1997	5.1e-10	Thyroid cancer (SPA correction)
rs76358556	3	126014827	G	A	0.203876	-0.0258653	0.00241396	0.000217176	88.5719	8.4004e-28	Thyroid cancer (SPA correction)
rs76393220	5	159243478	T	C	0.050386	0.0185019	0.00445443	3.27582e-05	13.3575	4.09996e-06	Thyroid cancer (SPA correction)
rs7658864	4	146710345	T	C	0.139979	-0.0191568	0.00268118	8.83584e-05	36.031	1e-13	Thyroid cancer (SPA correction)
rs77542162	17	67081278	G	A	0.0227008	-0.0640761	0.0066911	0.000182176	74.295	7.10068e-22	Thyroid cancer (SPA correction)
rs78675225	4	89831188	C	T	0.0382668	0.0282214	0.00484644	5.86224e-05	23.9045	4.79999e-09	Thyroid cancer (SPA correction)
rs7893954	10	104318966	G	A	0.287315	-0.020078	0.0021491	0.000165092	67.3268	6.59933e-22	Thyroid cancer (SPA correction)
rs79489220	5	114649524	A	G	0.0164891	0.0311441	0.00765191	3.14599e-05	12.8281	3.50002e-06	Thyroid cancer (SPA correction)
rs79716074	2	277003	G	A	0.344751	0.0137784	0.00205616	8.57708e-05	34.9757	3.19963e-12	Thyroid cancer (SPA correction)
rs7972289	12	76461145	T	C	0.790922	-0.0117662	0.00246988	4.57872e-05	18.6704	2.30001e-06	Thyroid cancer (SPA correction)
rs80152199	17	7749621	G	A	0.0738282	0.0244087	0.00380446	8.14766e-05	33.2245	2.1e-10	Thyroid cancer (SPA correction)
rs8030680	15	51095313	G	C	0.594015	-0.0150105	0.00198707	0.000108675	44.3164	4.40048e-15	Thyroid cancer (SPA correction)
rs8058758	16	20796508	C	T	0.585445	0.0161672	0.00199142	0.000126873	51.7384	5.60015e-15	Thyroid cancer (SPA correction)
rs807628	2	15778300	G	A	0.20294	-0.0175081	0.00240546	9.91669e-05	40.4389	1.9002e-13	Thyroid cancer (SPA correction)
rs8101881	19	33364628	T	C	0.603005	-0.022576	0.00199716	0.000244023	99.5235	5.50047e-31	Thyroid cancer (SPA correction)
rs8121509	20	62712053	C	T	0.452539	-0.0166345	0.00196409	0.000137107	55.9124	1.50003e-17	Thyroid cancer (SPA correction)
rs848471	7	77594550	A	C	0.558258	0.0150876	0.00195882	0.000112273	45.7839	5.10035e-15	Thyroid cancer (SPA correction)
rs881858	6	43806609	A	G	0.693778	0.0428496	0.00210513	0.000780154	318.353	4.10015e-95	Thyroid cancer (SPA correction)
rs883247	11	119217254	T	C	0.573764	-0.0185185	0.00198937	0.000167736	68.405	5.79963e-23	Thyroid cancer (SPA correction)
rs892447	2	26409950	A	G	0.717603	-0.0106759	0.00214878	4.61938e-05	18.8362	8.50002e-07	Thyroid cancer (SPA correction)
rs894680	17	19440538	A	G	0.386541	-0.0140241	0.00200413	9.32741e-05	38.0357	2.19989e-12	Thyroid cancer (SPA correction)
rs911353	20	17681410	T	C	0.148649	-0.0158015	0.00274961	6.31971e-05	25.77	5.19996e-09	Thyroid cancer (SPA correction)
rs9297949	8	95969445	C	A	0.529582	0.0250222	0.00195298	0.000311959	127.24	4.30031e-39	Thyroid cancer (SPA correction)
rs932768	13	72347501	C	T	0.381138	-0.0254347	0.00200954	0.000305182	124.475	1.80011e-39	Thyroid cancer (SPA correction)
rs9330813	22	46364161	A	G	0.315344	0.0124788	0.00210786	6.72408e-05	27.419	3.40001e-09	Thyroid cancer (SPA correction)
rs9380102	6	28951014	A	C	0.0807199	-0.0536593	0.00510836	0.000427315	174.311	2.39994e-27	Thyroid cancer (SPA correction)
rs9397738	6	154986664	A	G	0.858114	-0.0148053	0.00278498	5.33764e-05	21.7652	1.40001e-07	Thyroid cancer (SPA correction)
rs946711	10	21806832	C	A	0.326769	-0.0119942	0.00208656	6.32962e-05	25.8104	1.40001e-08	Thyroid cancer (SPA correction)
rs9521522	13	110464734	T	G	0.202404	0.0115916	0.0024319	4.33829e-05	17.69	3.59998e-06	Thyroid cancer (SPA correction)
rs953778	11	64066999	T	C	0.136056	0.0384157	0.00285571	0.000346937	141.511	4.30031e-42	Thyroid cancer (SPA correction)
rs9549092	13	40754324	C	T	0.180969	-0.0163958	0.00253711	7.96893e-05	32.4956	4.19952e-11	Thyroid cancer (SPA correction)
rs960888	14	94160611	A	G	0.641738	-0.0128764	0.002053	7.6239e-05	31.0885	1.6e-10	Thyroid cancer (SPA correction)
rs963837	11	30749090	C	T	0.453194	-0.0308558	0.0019493	0.000471869	192.493	6.4003e-57	Thyroid cancer (SPA correction)
rs964707	7	33236298	C	T	0.84714	0.0159428	0.00270578	6.58276e-05	26.8427	1.7e-08	Thyroid cancer (SPA correction)
rs9650315	8	57155598	T	G	0.131283	0.0207104	0.00288633	9.78349e-05	39.8957	2.29985e-13	Thyroid cancer (SPA correction)
rs9660710	1	1099342	C	A	0.933022	0.0246664	0.00387427	7.60441e-05	31.009	1.79999e-10	Thyroid cancer (SPA correction)
rs9877741	3	71195778	A	C	0.497053	0.0101453	0.00194791	5.14618e-05	20.9844	3.59998e-08	Thyroid cancer (SPA correction)
rs9907597	17	59435497	C	A	0.715598	0.014501	0.00216699	8.55909e-05	34.9023	6.4998e-12	Thyroid cancer (SPA correction)
rs9926996	16	20395908	C	T	0.110376	0.0133713	0.00311912	3.51122e-05	14.3174	3.40001e-06	Thyroid cancer (SPA correction)
rs9988963	12	122991478	G	C	0.725034	-0.0130891	0.00222237	6.83104e-05	27.8552	1.40001e-09	Thyroid cancer (SPA correction)
rs9997843	4	128134605	A	C	0.599451	0.0111519	0.0018968	5.97224e-05	24.353	2e-09	Thyroid cancer (SPA correction)
rs10016022	4	10446906	G	A	0.734638	0.0828819	0.00211115	0.00267831	1095	1e-200	Malignant neoplasm of bone and articular cartilage (all cancers excluded)
rs10093032	8	102678798	T	C	0.342114	0.011786	0.00206847	6.25294e-05	25.4977	5.49997e-09	Malignant neoplasm of bone and articular cartilage (all cancers excluded)
rs10109414	8	23751151	T	C	0.413917	0.0335927	0.00197891	0.00054751	223.367	5.90065e-70	Malignant neoplasm of bone and articular cartilage (all cancers excluded)
rs1012383	17	59196065	T	G	0.825294	-0.0165	0.00256906	7.85081e-05	32.0139	1.29987e-11	Malignant neoplasm of bone and articular cartilage (all cancers excluded)
rs10142834	14	60734963	G	A	0.35271	0.0145452	0.00205105	9.6602e-05	39.3929	1.20005e-12	Malignant neoplasm of bone and articular cartilage (all cancers excluded)
rs10179654	2	102921783	G	T	0.528251	-0.00897941	0.00193909	4.01862e-05	16.3864	9.59997e-07	Malignant neoplasm of bone and articular cartilage (all cancers excluded)
rs10183437	2	42423683	G	A	0.575023	0.00933405	0.00195399	4.25815e-05	17.3632	1.79999e-06	Malignant neoplasm of bone and articular cartilage (all cancers excluded)
rs10204284	2	183036519	T	C	0.172553	-0.0156064	0.00256344	6.95502e-05	28.3608	7.79992e-10	Malignant neoplasm of bone and articular cartilage (all cancers excluded)
rs10205233	2	227614005	T	C	0.0457185	0.0259154	0.00464037	5.86023e-05	23.8962	1.29999e-08	Malignant neoplasm of bone and articular cartilage (all cancers excluded)
rs10224002	7	151415041	G	A	0.289008	0.0361004	0.00214381	0.000535585	218.5	2.49977e-66	Malignant neoplasm of bone and articular cartilage (all cancers excluded)
rs102274	11	61557826	C	T	0.345639	0.0155018	0.00204206	0.000108701	44.3273	9.70063e-15	Malignant neoplasm of bone and articular cartilage (all cancers excluded)
rs10253231	7	22387172	C	T	0.196666	-0.0111873	0.00244689	3.95463e-05	16.1255	6.80002e-07	Malignant neoplasm of bone and articular cartilage (all cancers excluded)
rs10276670	7	30956489	G	A	0.234071	0.0132757	0.00229809	6.31947e-05	25.769	4.30002e-09	Malignant neoplasm of bone and articular cartilage (all cancers excluded)
rs10411247	19	1098883	A	G	0.112878	-0.016653	0.00308433	5.55402e-05	22.6476	3.50002e-09	Malignant neoplasm of bone and articular cartilage (all cancers excluded)
rs10462921	5	159498320	G	A	0.594449	0.0102934	0.00198172	5.10867e-05	20.8315	3.40001e-08	Malignant neoplasm of bone and articular cartilage (all cancers excluded)
rs1047891	2	211540507	A	C	0.313356	-0.0402025	0.00213241	0.000695514	283.79	6.09958e-85	Malignant neoplasm of bone and articular cartilage (all cancers excluded)
rs1048046	11	2924591	A	G	0.173996	0.0156318	0.00256433	7.02376e-05	28.6411	2.5e-10	Malignant neoplasm of bone and articular cartilage (all cancers excluded)
rs1061157	2	203421199	A	G	0.118538	0.0284538	0.00299343	0.000169189	68.9977	1.69981e-20	Malignant neoplasm of bone and articular cartilage (all cancers excluded)
rs1062062	2	101627925	T	C	0.139258	0.0260687	0.00282636	0.000162915	66.4389	3.29989e-20	Malignant neoplasm of bone and articular cartilage (all cancers excluded)
rs10739971	9	96937680	A	G	0.318505	0.0136637	0.00209289	8.10486e-05	33.0499	6.59933e-12	Malignant neoplasm of bone and articular cartilage (all cancers excluded)
rs1075403	19	18384950	G	T	0.632338	-0.0130532	0.00202658	7.9225e-05	32.3062	5.79963e-11	Malignant neoplasm of bone and articular cartilage (all cancers excluded)
rs10758189	9	33125804	C	T	0.314978	-0.0277809	0.00210184	0.000333048	135.844	3.59998e-41	Malignant neoplasm of bone and articular cartilage (all cancers excluded)
rs10758782	9	6406428	T	G	0.94495	-0.0212559	0.00426956	4.70062e-05	19.1675	5.80003e-07	Malignant neoplasm of bone and articular cartilage (all cancers excluded)
rs1075989	4	87829251	G	A	0.0898636	-0.0208674	0.00325568	7.1229e-05	29.0454	2.1e-10	Malignant neoplasm of bone and articular cartilage (all cancers excluded)
rs1076160	9	135776034	T	C	0.495218	-0.0109825	0.00196129	6.03021e-05	24.5894	9.29994e-09	Malignant neoplasm of bone and articular cartilage (all cancers excluded)
rs10832246	11	14380828	A	G	0.336792	0.0121005	0.00208377	6.54106e-05	26.6727	5.80003e-10	Malignant neoplasm of bone and articular cartilage (all cancers excluded)
rs10862757	12	84160515	T	C	0.383223	0.0104088	0.00199844	5.12166e-05	20.8844	1.6e-07	Malignant neoplasm of bone and articular cartilage (all cancers excluded)
rs10869148	9	74834384	T	C	0.315745	-0.0117416	0.00212284	5.95716e-05	24.2915	5.80003e-09	Malignant neoplasm of bone and articular cartilage (all cancers excluded)
rs10900862	5	138732579	T	C	0.669373	0.0127913	0.00209497	7.24212e-05	29.5316	3.50002e-10	Malignant neoplasm of bone and articular cartilage (all cancers excluded)
rs10923893	1	120267220	T	C	0.0221885	0.0531802	0.0065762	0.000122719	50.0445	2.80027e-16	Malignant neoplasm of bone and articular cartilage (all cancers excluded)
rs10995271	10	64438486	C	G	0.38778	0.00941009	0.00199527	4.20446e-05	17.1442	5.19996e-07	Malignant neoplasm of bone and articular cartilage (all cancers excluded)
rs11042751	11	2149864	C	T	0.24293	0.025872	0.00226677	0.000246211	100.416	1.39991e-31	Malignant neoplasm of bone and articular cartilage (all cancers excluded)
rs11045893	12	21392819	C	T	0.185806	0.0168992	0.00249709	8.64072e-05	35.2352	3.10027e-13	Malignant neoplasm of bone and articular cartilage (all cancers excluded)
rs11056396	12	15344407	C	T	0.121511	-0.0228554	0.0029785	0.000111522	45.4776	1.29987e-15	Malignant neoplasm of bone and articular cartilage (all cancers excluded)
rs11078597	17	1618363	C	T	0.186155	0.0152339	0.00250459	7.03183e-05	28.674	2.39999e-09	Malignant neoplasm of bone and articular cartilage (all cancers excluded)
rs11107052	12	93901290	G	A	0.156976	0.0126353	0.00267357	4.22546e-05	17.2299	1.09999e-06	Malignant neoplasm of bone and articular cartilage (all cancers excluded)
rs11123176	2	114046558	A	G	0.242149	0.0106432	0.00225897	4.15758e-05	16.9531	5.89997e-07	Malignant neoplasm of bone and articular cartilage (all cancers excluded)
rs111239279	7	155670175	C	T	0.0174641	-0.0580654	0.00746214	0.000115707	47.1845	4.90004e-14	Malignant neoplasm of bone and articular cartilage (all cancers excluded)
rs111642750	1	29320013	A	G	0.0503865	0.0270219	0.00445119	6.98752e-05	28.4933	1.6e-09	Malignant neoplasm of bone and articular cartilage (all cancers excluded)
rs11169927	12	52249665	G	A	0.252948	-0.0169077	0.00225905	0.000108039	44.0573	2.19989e-14	Malignant neoplasm of bone and articular cartilage (all cancers excluded)
rs11181388	12	42642541	A	C	0.205739	0.0169848	0.00240472	9.42824e-05	38.4469	9.30037e-13	Malignant neoplasm of bone and articular cartilage (all cancers excluded)
rs111825271	12	66344706	G	A	0.0456152	0.0252288	0.00466603	5.54187e-05	22.598	8.30004e-09	Malignant neoplasm of bone and articular cartilage (all cancers excluded)
rs11218782	11	122599125	A	G	0.347584	-0.0106989	0.00203813	5.1915e-05	21.1692	5.30005e-07	Malignant neoplasm of bone and articular cartilage (all cancers excluded)
rs112575251	16	1867370	A	C	0.0601293	-0.0225756	0.00427969	5.76054e-05	23.4897	1.2e-08	Malignant neoplasm of bone and articular cartilage (all cancers excluded)
rs11264341	1	155151493	T	C	0.427657	-0.0412798	0.00195393	0.000834175	340.415	1.49968e-101	Malignant neoplasm of bone and articular cartilage (all cancers excluded)
rs114165349	1	27021913	C	G	0.0236369	0.106467	0.00641145	0.000523193	213.442	7.00003e-63	Malignant neoplasm of bone and articular cartilage (all cancers excluded)
rs114245489	2	158485075	T	G	0.0643492	0.0192467	0.00412468	4.46066e-05	18.189	2.80001e-07	Malignant neoplasm of bone and articular cartilage (all cancers excluded)
rs114877749	1	147309666	T	C	0.0162484	-0.0672048	0.00766969	0.000144387	58.8815	1.10002e-19	Malignant neoplasm of bone and articular cartilage (all cancers excluded)
rs1149	8	38126359	C	G	0.24605	-0.0155237	0.00226819	8.94101e-05	36.4599	3.29989e-12	Malignant neoplasm of bone and articular cartilage (all cancers excluded)
rs11557049	8	66692011	T	C	0.0651445	0.0217141	0.00398641	5.74296e-05	23.418	2.59998e-08	Malignant neoplasm of bone and articular cartilage (all cancers excluded)
rs11557577	20	18162481	G	C	0.0447709	-0.0227972	0.00477522	4.44525e-05	18.1261	9.90011e-07	Malignant neoplasm of bone and articular cartilage (all cancers excluded)
rs115764512	3	34911744	A	G	0.0158322	0.0357264	0.00779811	3.97758e-05	16.2191	2.1e-06	Malignant neoplasm of bone and articular cartilage (all cancers excluded)
rs11590549	1	46086329	T	C	0.241553	0.0105281	0.00226787	4.06132e-05	16.5606	3.59998e-06	Malignant neoplasm of bone and articular cartilage (all cancers excluded)
rs116215838	1	119136725	T	G	0.0145978	-0.0632339	0.00806773	0.000115035	46.9106	2.70023e-15	Malignant neoplasm of bone and articular cartilage (all cancers excluded)
rs11630969	15	39291535	T	C	0.42811	-0.0147208	0.00197231	0.000106111	43.271	8.99912e-14	Malignant neoplasm of bone and articular cartilage (all cancers excluded)
rs11641325	16	424403	T	C	0.215783	-0.0140449	0.00240467	6.67607e-05	27.2232	1.09999e-09	Malignant neoplasm of bone and articular cartilage (all cancers excluded)
rs11649653	16	30918487	G	C	0.381616	0.00970228	0.00200533	4.44286e-05	18.1164	6.4e-07	Malignant neoplasm of bone and articular cartilage (all cancers excluded)
rs11655704	17	47448172	C	T	0.314338	-0.0119902	0.0020988	6.19712e-05	25.2701	3.50002e-09	Malignant neoplasm of bone and articular cartilage (all cancers excluded)
rs11672660	19	46180184	T	C	0.193554	0.0198803	0.00248462	0.000123382	50.3149	7.89951e-16	Malignant neoplasm of bone and articular cartilage (all cancers excluded)
rs116744081	4	88470466	T	C	0.0615807	0.0185379	0.00387391	3.97185e-05	16.1957	4.70002e-06	Malignant neoplasm of bone and articular cartilage (all cancers excluded)
rs11674517	2	111903832	T	C	0.471696	-0.0216409	0.00197017	0.000233414	95.1958	2.60016e-29	Malignant neoplasm of bone and articular cartilage (all cancers excluded)
rs1169302	12	121432302	G	T	0.427082	-0.0142381	0.00197834	9.9206e-05	40.4549	2.29985e-14	Malignant neoplasm of bone and articular cartilage (all cancers excluded)
rs11699193	20	60630015	T	C	0.294815	-0.0101689	0.00214401	4.29963e-05	17.5323	2.80001e-06	Malignant neoplasm of bone and articular cartilage (all cancers excluded)
rs11708067	3	123065778	G	A	0.242768	-0.0149866	0.00226807	8.25765e-05	33.673	8.99912e-12	Malignant neoplasm of bone and articular cartilage (all cancers excluded)
rs1171619	10	61465838	G	A	0.784387	0.0671583	0.00236559	0.00152558	622.999	2.19786e-184	Malignant neoplasm of bone and articular cartilage (all cancers excluded)
rs11729997	4	89171059	A	C	0.451603	0.0410295	0.00187314	0.000833824	340.272	1.99986e-110	Malignant neoplasm of bone and articular cartilage (all cancers excluded)
rs1173847	1	245528780	C	A	0.45279	0.009864	0.00195019	4.82155e-05	19.6606	1.6e-06	Malignant neoplasm of bone and articular cartilage (all cancers excluded)
rs11740250	5	176721272	C	G	0.227432	0.0249377	0.00233745	0.00021854	89.1283	4.19952e-28	Malignant neoplasm of bone and articular cartilage (all cancers excluded)
rs11754288	6	25776949	A	G	0.417889	-0.0853742	0.00215885	0.00354609	1451.05	1e-200	Malignant neoplasm of bone and articular cartilage (all cancers excluded)
rs11755724	6	7118990	G	A	0.634726	-0.0463165	0.00201716	0.000994733	406.002	1.59956e-122	Malignant neoplasm of bone and articular cartilage (all cancers excluded)
rs11757670	6	105869130	T	C	0.151312	-0.0143653	0.00271001	5.30006e-05	21.6119	1.2e-07	Malignant neoplasm of bone and articular cartilage (all cancers excluded)
rs11765552	7	97822115	A	T	0.534232	0.0163382	0.00196544	0.000132843	54.1733	1.59993e-17	Malignant neoplasm of bone and articular cartilage (all cancers excluded)
rs11768384	7	2499770	G	A	0.386359	-0.00951375	0.0019978	4.29179e-05	17.5004	7.79992e-07	Malignant neoplasm of bone and articular cartilage (all cancers excluded)
rs1183394	1	54222571	G	A	0.883451	-0.0248423	0.00301625	0.000127088	51.8262	3.10027e-17	Malignant neoplasm of bone and articular cartilage (all cancers excluded)
rs11850396	14	96919620	A	G	0.361434	-0.0165753	0.00203357	0.00012682	51.7169	5.70033e-19	Malignant neoplasm of bone and articular cartilage (all cancers excluded)
rs11857366	15	99263801	G	A	0.609744	-0.0336496	0.00200167	0.000538874	219.842	3.29989e-67	Malignant neoplasm of bone and articular cartilage (all cancers excluded)
rs1187878	14	55493350	C	T	0.617151	-0.0117355	0.00204861	6.50807e-05	26.5381	2.59998e-09	Malignant neoplasm of bone and articular cartilage (all cancers excluded)
rs11908276	20	47480655	T	C	0.166306	0.014539	0.00262537	5.86157e-05	23.9017	6.19998e-08	Malignant neoplasm of bone and articular cartilage (all cancers excluded)
rs11923253	3	58376992	A	G	0.352814	-0.0136085	0.00206649	8.45718e-05	34.4867	9.60064e-12	Malignant neoplasm of bone and articular cartilage (all cancers excluded)
rs12123877	1	210461311	A	G	0.373122	-0.0139295	0.00200432	9.07685e-05	37.0138	2.90001e-12	Malignant neoplasm of bone and articular cartilage (all cancers excluded)
rs12133576	1	93816400	G	A	0.631364	0.022753	0.00200567	0.000240982	98.2832	3.29989e-30	Malignant neoplasm of bone and articular cartilage (all cancers excluded)
rs12141441	1	82944182	C	T	0.602591	0.0138982	0.00197907	9.2514e-05	37.7257	9.70063e-12	Malignant neoplasm of bone and articular cartilage (all cancers excluded)
rs12201275	6	116314563	G	C	0.423737	-0.0151237	0.00196572	0.000111703	45.5514	1.59993e-16	Malignant neoplasm of bone and articular cartilage (all cancers excluded)
rs12212337	6	141764804	G	A	0.539748	0.00864497	0.00195005	3.71316e-05	15.1408	1e-06	Malignant neoplasm of bone and articular cartilage (all cancers excluded)
rs12239231	1	234661209	C	T	0.0164742	-0.050298	0.00761049	8.19826e-05	33.4308	3.69999e-11	Malignant neoplasm of bone and articular cartilage (all cancers excluded)
rs1229984	4	100239319	C	T	0.970227	-0.097415	0.00597879	0.000548249	223.669	3.69999e-61	Malignant neoplasm of bone and articular cartilage (all cancers excluded)
rs12318839	12	78776597	T	C	0.354201	-0.0148864	0.00203577	0.000101381	41.3419	2.99985e-14	Malignant neoplasm of bone and articular cartilage (all cancers excluded)
rs12379154	9	27455095	C	G	0.483145	-0.00843707	0.00195837	3.55516e-05	14.4966	3.09999e-06	Malignant neoplasm of bone and articular cartilage (all cancers excluded)
rs12423171	12	96091058	G	A	0.23013	0.0186699	0.00230706	0.000123511	50.3672	3.69999e-16	Malignant neoplasm of bone and articular cartilage (all cancers excluded)
rs12454712	18	60845884	C	T	0.374869	-0.0196075	0.00202963	0.000180188	73.484	1.9002e-22	Malignant neoplasm of bone and articular cartilage (all cancers excluded)
rs12459008	19	53454789	T	A	0.333573	-0.0153544	0.00208096	0.000104819	42.7439	1.99986e-14	Malignant neoplasm of bone and articular cartilage (all cancers excluded)
rs1254701	10	126810140	G	A	0.830475	-0.0201045	0.00259483	0.000113809	46.4105	2.60016e-17	Malignant neoplasm of bone and articular cartilage (all cancers excluded)
rs1258190	10	50991900	C	A	0.479639	0.00921584	0.00195007	4.23954e-05	17.2873	3.29997e-06	Malignant neoplasm of bone and articular cartilage (all cancers excluded)
rs1260326	2	27730940	C	T	0.598266	-0.0713967	0.00200044	0.0024503	1001.55	1e-200	Malignant neoplasm of bone and articular cartilage (all cancers excluded)
rs12633047	3	53393844	T	C	0.068334	0.0221666	0.00384765	6.25641e-05	25.5119	1.09999e-08	Malignant neoplasm of bone and articular cartilage (all cancers excluded)
rs12691755	2	148189702	T	C	0.890714	0.0172332	0.00310494	5.78182e-05	23.5765	9.09997e-09	Malignant neoplasm of bone and articular cartilage (all cancers excluded)
rs12702509	7	1281064	A	G	0.753499	0.0367353	0.00225564	0.000501301	204.506	4.30031e-63	Malignant neoplasm of bone and articular cartilage (all cancers excluded)
rs12714147	2	85813834	G	A	0.169368	-0.0118405	0.00257837	3.94466e-05	16.0848	9.29994e-07	Malignant neoplasm of bone and articular cartilage (all cancers excluded)
rs12796693	11	30429583	C	A	0.243818	-0.0131873	0.00225829	6.4126e-05	26.1488	9.29994e-10	Malignant neoplasm of bone and articular cartilage (all cancers excluded)
rs12889267	14	21542766	G	A	0.16608	-0.0132279	0.00269828	4.84678e-05	19.7635	7.79992e-07	Malignant neoplasm of bone and articular cartilage (all cancers excluded)
rs12898397	15	75130093	C	T	0.625406	-0.0152356	0.00203272	0.000108761	44.3516	3.10027e-14	Malignant neoplasm of bone and articular cartilage (all cancers excluded)
rs12927956	16	51755371	T	C	0.221711	0.0235986	0.00234972	0.00019219	78.3797	2.99985e-23	Malignant neoplasm of bone and articular cartilage (all cancers excluded)
rs12967290	18	42600074	T	C	0.298391	0.0161244	0.0021362	0.000108862	44.393	5.19996e-14	Malignant neoplasm of bone and articular cartilage (all cancers excluded)
rs12987661	2	69813458	C	T	0.124995	-0.0388501	0.00292629	0.000330155	134.664	2.49977e-43	Malignant neoplasm of bone and articular cartilage (all cancers excluded)
rs13065440	3	170611490	G	A	0.236829	-0.0158293	0.00228671	9.05754e-05	36.9351	2.70023e-13	Malignant neoplasm of bone and articular cartilage (all cancers excluded)
rs13094438	3	47277885	A	G	0.593562	0.0193843	0.00198456	0.000181297	73.9365	6.59933e-23	Malignant neoplasm of bone and articular cartilage (all cancers excluded)
rs13107325	4	103188709	T	C	0.0748679	-0.0478015	0.00358845	0.000316528	129.104	1.10002e-43	Malignant neoplasm of bone and articular cartilage (all cancers excluded)
rs13140984	4	9637886	A	G	0.632486	0.0797218	0.00192767	0.00295467	1208.33	1e-200	Malignant neoplasm of bone and articular cartilage (all cancers excluded)
rs13155267	5	90193468	C	T	0.277714	-0.0173034	0.00217423	0.000120116	48.9826	3.90032e-18	Malignant neoplasm of bone and articular cartilage (all cancers excluded)
rs13217139	6	131194481	T	C	0.694989	0.0178526	0.00210998	0.000135122	55.1029	4.40048e-18	Malignant neoplasm of bone and articular cartilage (all cancers excluded)
rs1321822	6	90122867	G	C	0.362553	-0.00975578	0.00202264	4.39916e-05	17.9382	2.30001e-06	Malignant neoplasm of bone and articular cartilage (all cancers excluded)
rs13237426	7	46507656	C	T	0.061986	0.0216356	0.00403669	5.44341e-05	22.1965	9.40005e-09	Malignant neoplasm of bone and articular cartilage (all cancers excluded)
rs13251492	8	144895553	A	G	0.279867	-0.0109819	0.00220313	4.86127e-05	19.8226	2.19999e-07	Malignant neoplasm of bone and articular cartilage (all cancers excluded)
rs13261836	8	9941175	A	G	0.657848	-0.0110659	0.0021379	5.51249e-05	22.4782	5.49997e-07	Malignant neoplasm of bone and articular cartilage (all cancers excluded)
rs13316	14	93407301	A	C	0.425556	-0.0170882	0.00199759	0.000142767	58.2209	1.39991e-17	Malignant neoplasm of bone and articular cartilage (all cancers excluded)
rs1348813	2	200245245	G	C	0.752464	0.0115669	0.00224847	4.98411e-05	20.3235	5.49997e-07	Malignant neoplasm of bone and articular cartilage (all cancers excluded)
rs1371610	2	12119686	A	G	0.772824	-0.0136849	0.00231406	6.57592e-05	26.8148	2.19999e-09	Malignant neoplasm of bone and articular cartilage (all cancers excluded)
rs1411189	10	28843478	A	G	0.276017	0.0102395	0.00217717	4.19036e-05	17.0868	2.59998e-07	Malignant neoplasm of bone and articular cartilage (all cancers excluded)
rs1411992	9	71170702	C	G	0.810208	-0.0155813	0.00249073	7.46641e-05	30.4463	6.4003e-11	Malignant neoplasm of bone and articular cartilage (all cancers excluded)
rs1445288	6	166517538	C	A	0.265264	0.0129866	0.0022032	6.57401e-05	26.807	1.6e-08	Malignant neoplasm of bone and articular cartilage (all cancers excluded)
rs1445401	8	72249022	T	C	0.503006	0.00783463	0.00195002	3.06896e-05	12.5139	3.89996e-06	Malignant neoplasm of bone and articular cartilage (all cancers excluded)
rs1470144	11	15832567	T	C	0.296703	0.0142207	0.00212129	8.43981e-05	34.4159	7.29962e-11	Malignant neoplasm of bone and articular cartilage (all cancers excluded)
rs1484873	18	43206985	G	A	0.943925	-0.02339	0.00438847	5.79158e-05	23.6163	3.89996e-07	Malignant neoplasm of bone and articular cartilage (all cancers excluded)
rs1571256	13	48671081	G	A	0.659651	-0.0159429	0.00205909	0.000114131	46.5417	1.20005e-14	Malignant neoplasm of bone and articular cartilage (all cancers excluded)
rs1617563	18	5589112	G	A	0.476557	-0.0128488	0.00195808	8.23644e-05	33.5865	1.5e-10	Malignant neoplasm of bone and articular cartilage (all cancers excluded)
rs164011	17	74273165	A	G	0.314473	-0.0196292	0.00212398	0.000166128	67.7493	7.29962e-21	Malignant neoplasm of bone and articular cartilage (all cancers excluded)
rs1656397	2	233428927	C	G	0.238382	0.0105228	0.00228078	4.02071e-05	16.395	2.39999e-06	Malignant neoplasm of bone and articular cartilage (all cancers excluded)
rs16888128	6	56569104	G	A	0.227845	0.0161099	0.0023256	9.13187e-05	37.2382	5.10035e-13	Malignant neoplasm of bone and articular cartilage (all cancers excluded)
rs16897561	5	67560716	T	G	0.190156	0.0120223	0.00247992	4.4516e-05	18.152	3.50002e-07	Malignant neoplasm of bone and articular cartilage (all cancers excluded)
rs16941230	12	111522000	C	A	0.034409	-0.031732	0.00533209	6.69099e-05	27.2841	2.90001e-09	Malignant neoplasm of bone and articular cartilage (all cancers excluded)
rs16956273	15	72117102	A	G	0.236802	-0.0176531	0.00229688	0.00011264	45.9339	1.50003e-15	Malignant neoplasm of bone and articular cartilage (all cancers excluded)
rs17036326	3	12389313	G	A	0.120588	-0.0303875	0.00298022	0.000195847	79.8714	5.60015e-25	Malignant neoplasm of bone and articular cartilage (all cancers excluded)
rs17050272	2	121306440	A	G	0.409907	0.0306986	0.00196974	0.000455904	185.978	4.00037e-56	Malignant neoplasm of bone and articular cartilage (all cancers excluded)
rs17073655	13	50560058	C	T	0.143544	0.0149449	0.00278751	5.49169e-05	22.3934	6.29999e-09	Malignant neoplasm of bone and articular cartilage (all cancers excluded)
rs17154284	8	8456623	T	C	0.212952	0.0128962	0.0026958	5.57489e-05	22.7327	2.30001e-06	Malignant neoplasm of bone and articular cartilage (all cancers excluded)
rs17179078	14	37923454	A	G	0.286852	0.0168188	0.00215908	0.000115733	47.1952	3.19963e-14	Malignant neoplasm of bone and articular cartilage (all cancers excluded)
rs17189719	13	96128875	G	A	0.102891	0.0252739	0.00321547	0.000117923	48.0881	1.99986e-15	Malignant neoplasm of bone and articular cartilage (all cancers excluded)
rs17381955	1	15508945	C	T	0.396171	-0.00896502	0.00197936	3.84529e-05	15.6796	2.39999e-06	Malignant neoplasm of bone and articular cartilage (all cancers excluded)
rs17459939	5	136972187	T	C	0.214953	0.0147383	0.00237017	7.33101e-05	29.8941	1e-09	Malignant neoplasm of bone and articular cartilage (all cancers excluded)
rs17485501	3	169130269	T	C	0.258805	-0.0206171	0.00222073	0.000163076	66.5045	5.70033e-22	Malignant neoplasm of bone and articular cartilage (all cancers excluded)
rs17497828	1	67452322	A	G	0.26187	-0.012094	0.0022076	5.65443e-05	23.057	3.2e-08	Malignant neoplasm of bone and articular cartilage (all cancers excluded)
rs17546879	7	50744908	T	C	0.088512	-0.0326432	0.00342333	0.000171937	70.1186	3.40017e-22	Malignant neoplasm of bone and articular cartilage (all cancers excluded)
rs17602145	5	15693084	C	T	0.309777	0.00980578	0.00210517	4.11181e-05	16.7664	1.79999e-06	Malignant neoplasm of bone and articular cartilage (all cancers excluded)
rs17630640	6	164107529	G	A	0.131243	-0.0178946	0.00287683	7.30211e-05	29.7762	2.39999e-10	Malignant neoplasm of bone and articular cartilage (all cancers excluded)
rs17678338	10	82098146	T	C	0.12543	0.0227585	0.00294803	0.000113635	46.3396	3.29989e-15	Malignant neoplasm of bone and articular cartilage (all cancers excluded)
rs17685	7	75616105	A	G	0.277678	-0.014179	0.00217134	8.0648e-05	32.8865	9.09913e-12	Malignant neoplasm of bone and articular cartilage (all cancers excluded)
rs17775391	3	66444697	C	A	0.282099	-0.0102911	0.0021874	4.28963e-05	17.4915	1.79999e-06	Malignant neoplasm of bone and articular cartilage (all cancers excluded)
rs1801229	10	17024615	T	A	0.901014	0.0153859	0.00328801	4.22261e-05	17.2183	9.29994e-07	Malignant neoplasm of bone and articular cartilage (all cancers excluded)
rs1805100	8	76476396	A	G	0.47612	0.0394216	0.00195295	0.000775259	316.354	4.60045e-92	Malignant neoplasm of bone and articular cartilage (all cancers excluded)
rs181673	10	119388528	C	A	0.538671	0.0191821	0.00195166	0.000182876	74.5806	8.4004e-24	Malignant neoplasm of bone and articular cartilage (all cancers excluded)
rs1860158	7	156427016	T	C	0.714237	0.0139542	0.00215634	7.94856e-05	32.4125	1.10002e-11	Malignant neoplasm of bone and articular cartilage (all cancers excluded)
rs1862069	2	169933741	A	G	0.539837	-0.0132155	0.00194457	8.67704e-05	35.3833	4.40048e-12	Malignant neoplasm of bone and articular cartilage (all cancers excluded)
rs1866264	3	69106304	T	C	0.357221	-0.0199273	0.00202892	0.000182358	74.3694	6.90081e-22	Malignant neoplasm of bone and articular cartilage (all cancers excluded)
rs1873411	3	193804087	T	C	0.682513	0.00878375	0.00208899	3.3437e-05	13.6342	1.7e-06	Malignant neoplasm of bone and articular cartilage (all cancers excluded)
rs1886603	10	119482303	A	G	0.150784	0.0238963	0.00272303	0.00014624	59.6373	8.99912e-19	Malignant neoplasm of bone and articular cartilage (all cancers excluded)
rs1915747	2	213087563	G	A	0.459226	0.015742	0.00194423	0.000123081	50.1921	2.60016e-17	Malignant neoplasm of bone and articular cartilage (all cancers excluded)
rs1929861	1	227216662	C	T	0.460168	0.0127338	0.00194851	8.05603e-05	32.8508	6.79986e-11	Malignant neoplasm of bone and articular cartilage (all cancers excluded)
rs1933437	13	28624294	A	G	0.615596	0.0140773	0.00204789	9.37891e-05	38.2457	5.10035e-13	Malignant neoplasm of bone and articular cartilage (all cancers excluded)
rs2008843	21	16534968	C	T	0.218646	0.0166269	0.00236619	9.44587e-05	38.5188	5.70033e-12	Malignant neoplasm of bone and articular cartilage (all cancers excluded)
rs2047866	15	76136194	T	C	0.523875	0.0392359	0.0019662	0.000767973	313.379	4.40048e-94	Malignant neoplasm of bone and articular cartilage (all cancers excluded)
rs2048010	5	39675610	G	A	0.247407	-0.0134188	0.00225587	6.70547e-05	27.3431	1.2e-08	Malignant neoplasm of bone and articular cartilage (all cancers excluded)
rs2070698	6	12291112	C	T	0.540807	-0.00942061	0.00194887	4.40784e-05	17.9736	7.29995e-07	Malignant neoplasm of bone and articular cartilage (all cancers excluded)
rs2070971	7	44197583	T	G	0.135623	0.0184632	0.00285195	7.99246e-05	32.5915	5.10035e-12	Malignant neoplasm of bone and articular cartilage (all cancers excluded)
rs2072977	20	25469844	G	A	0.17919	0.0167659	0.00255364	8.26876e-05	33.7183	1.29987e-11	Malignant neoplasm of bone and articular cartilage (all cancers excluded)
rs2075252	2	170010985	C	T	0.750478	-0.0360265	0.00227288	0.000486095	198.3	9.60064e-58	Malignant neoplasm of bone and articular cartilage (all cancers excluded)
rs2075635	16	4950940	T	C	0.0697671	-0.0182992	0.00384548	4.34647e-05	17.7233	8.09991e-07	Malignant neoplasm of bone and articular cartilage (all cancers excluded)
rs2088712	3	132218196	T	C	0.325485	-0.0161427	0.00209287	0.000114421	46.66	1.99986e-15	Malignant neoplasm of bone and articular cartilage (all cancers excluded)
rs209960	20	52716084	C	T	0.721311	0.0157847	0.00218029	0.000100172	40.8487	1.99986e-13	Malignant neoplasm of bone and articular cartilage (all cancers excluded)
rs219779	21	37833751	A	G	0.262417	-0.0309653	0.00222389	0.000371179	151.403	2.90001e-43	Malignant neoplasm of bone and articular cartilage (all cancers excluded)
rs2229357	12	57843711	A	G	0.239939	-0.0658615	0.00228973	0.00158213	646.13	8.70964e-188	Malignant neoplasm of bone and articular cartilage (all cancers excluded)
rs2229677	14	66028446	G	A	0.687107	-0.0103021	0.00210977	4.56354e-05	18.6085	5.19996e-07	Malignant neoplasm of bone and articular cartilage (all cancers excluded)
rs2230786	9	111692163	A	G	0.0246008	-0.0333263	0.00629518	5.33011e-05	21.7345	1.09999e-07	Malignant neoplasm of bone and articular cartilage (all cancers excluded)
rs2236947	3	50371432	A	C	0.479598	-0.0125127	0.00194616	7.81535e-05	31.8693	5.99998e-10	Malignant neoplasm of bone and articular cartilage (all cancers excluded)
rs2240390	7	101257075	C	T	0.380288	-0.0173026	0.00203781	0.000141109	57.5448	1.29987e-11	Malignant neoplasm of bone and articular cartilage (all cancers excluded)
rs2241957	16	56401294	C	T	0.575472	-0.0106892	0.00198731	5.58279e-05	22.7649	4.09996e-08	Malignant neoplasm of bone and articular cartilage (all cancers excluded)
rs2243315	21	16794505	G	A	0.300478	0.0140832	0.00213378	8.33771e-05	33.9995	8.30042e-12	Malignant neoplasm of bone and articular cartilage (all cancers excluded)
rs2247979	10	43923728	A	G	0.815964	-0.0132182	0.00251411	5.24745e-05	21.3974	6.4e-08	Malignant neoplasm of bone and articular cartilage (all cancers excluded)
rs2252662	2	61670731	C	T	0.610347	-0.0150459	0.0019844	0.000107677	43.9094	5.30029e-15	Malignant neoplasm of bone and articular cartilage (all cancers excluded)
rs2252862	2	122004596	G	C	0.360017	-0.0201959	0.00202643	0.000187952	76.6512	1.20005e-24	Malignant neoplasm of bone and articular cartilage (all cancers excluded)
rs2269524	22	42475703	G	T	0.322442	-0.0140545	0.00209724	8.63096e-05	35.1954	7.50067e-12	Malignant neoplasm of bone and articular cartilage (all cancers excluded)
rs2273061	20	10639543	A	G	0.405812	-0.0127232	0.00199246	7.80677e-05	31.8343	4.10015e-12	Malignant neoplasm of bone and articular cartilage (all cancers excluded)
rs2276133	11	65562257	A	G	0.246295	-0.0334455	0.00226328	0.0004153	169.407	2.39994e-53	Malignant neoplasm of bone and articular cartilage (all cancers excluded)
rs2286028	12	1015469	C	G	0.19727	-0.0163396	0.00248296	8.45558e-05	34.4802	4.60045e-12	Malignant neoplasm of bone and articular cartilage (all cancers excluded)
rs2287079	16	53333569	T	G	0.320045	-0.00994563	0.00209306	4.30513e-05	17.5547	1.29999e-06	Malignant neoplasm of bone and articular cartilage (all cancers excluded)
rs2290851	11	47753370	T	C	0.544125	-0.0159212	0.00196597	0.000125755	51.2826	4.00037e-16	Malignant neoplasm of bone and articular cartilage (all cancers excluded)
rs2292038	15	63449680	G	C	0.513177	-0.0111908	0.00196035	6.25735e-05	25.5157	3.89996e-09	Malignant neoplasm of bone and articular cartilage (all cancers excluded)
rs2297215	9	33036550	G	A	0.22446	0.0165564	0.0023454	9.54344e-05	38.9167	1.10002e-11	Malignant neoplasm of bone and articular cartilage (all cancers excluded)
rs2302649	2	37516481	C	T	0.10086	-0.0167481	0.00321707	5.08753e-05	20.7453	1e-07	Malignant neoplasm of bone and articular cartilage (all cancers excluded)
rs2305407	3	160130110	A	G	0.518517	-0.0126384	0.0019707	7.9755e-05	32.5224	1.79999e-10	Malignant neoplasm of bone and articular cartilage (all cancers excluded)
rs234944	6	2198327	A	G	0.624811	-0.0189763	0.00200694	0.000168831	68.8517	6.59933e-20	Malignant neoplasm of bone and articular cartilage (all cancers excluded)
rs2429467	12	47186770	T	C	0.0489337	0.0223983	0.00451899	4.66959e-05	19.041	2.59998e-07	Malignant neoplasm of bone and articular cartilage (all cancers excluded)
rs2436928	8	103611260	A	C	0.859903	-0.0290706	0.00280808	0.000203618	83.0414	5.30029e-28	Malignant neoplasm of bone and articular cartilage (all cancers excluded)
rs2444239	11	120056416	T	A	0.559616	0.0167796	0.00195391	0.000138776	56.5933	3.19963e-19	Malignant neoplasm of bone and articular cartilage (all cancers excluded)
rs2470514	3	15750344	C	A	0.678445	-0.0120977	0.00207911	6.38566e-05	26.0389	4.20001e-09	Malignant neoplasm of bone and articular cartilage (all cancers excluded)
rs2503701	1	2121118	T	C	0.603509	0.0115605	0.00200717	6.39588e-05	26.0806	7.10003e-09	Malignant neoplasm of bone and articular cartilage (all cancers excluded)
rs251231	5	172518874	A	G	0.576181	-0.00932609	0.0019923	4.24784e-05	17.3211	6.90001e-07	Malignant neoplasm of bone and articular cartilage (all cancers excluded)
rs2538	4	56236328	T	C	0.286018	0.010438	0.0020634	4.44985e-05	18.1449	2.19999e-07	Malignant neoplasm of bone and articular cartilage (all cancers excluded)
rs2581778	3	53055311	A	G	0.426485	0.0445545	0.00196572	0.000971095	396.345	4.39542e-117	Malignant neoplasm of bone and articular cartilage (all cancers excluded)
rs2589	1	200447395	T	C	0.600916	0.0131979	0.00197713	8.35445e-05	34.0678	4.19952e-11	Malignant neoplasm of bone and articular cartilage (all cancers excluded)
rs2657879	12	56865338	G	A	0.181629	0.033303	0.00252702	0.00032971	134.482	2.09991e-40	Malignant neoplasm of bone and articular cartilage (all cancers excluded)
rs2664141	15	39879517	T	C	0.295856	0.0148766	0.00214839	9.22103e-05	37.6018	3.50026e-14	Malignant neoplasm of bone and articular cartilage (all cancers excluded)
rs2668418	19	1366422	G	C	0.751112	-0.0126386	0.00232119	5.97223e-05	24.353	2.1e-08	Malignant neoplasm of bone and articular cartilage (all cancers excluded)
rs2688	17	36046931	T	G	0.60662	-0.0112057	0.0020018	5.9929e-05	24.4373	3.59998e-09	Malignant neoplasm of bone and articular cartilage (all cancers excluded)
rs2728118	4	88929305	A	G	0.101688	0.139846	0.00308854	0.00357295	1462.08	1e-200	Malignant neoplasm of bone and articular cartilage (all cancers excluded)
rs272893	5	131663062	C	T	0.630869	0.017873	0.00202127	0.00014878	60.6735	1.99986e-20	Malignant neoplasm of bone and articular cartilage (all cancers excluded)
rs2758886	6	39250837	A	G	0.2976	0.0185752	0.00212225	0.00014425	58.8257	1.9002e-19	Malignant neoplasm of bone and articular cartilage (all cancers excluded)
rs2760217	1	163641173	A	G	0.399913	-0.0168058	0.00197589	0.000135559	55.2811	4.60045e-19	Malignant neoplasm of bone and articular cartilage (all cancers excluded)
rs2768558	6	109258284	C	T	0.208626	-0.0140067	0.00247073	6.47816e-05	26.4162	3.40001e-09	Malignant neoplasm of bone and articular cartilage (all cancers excluded)
rs2784128	1	50862183	T	C	0.520365	0.0194437	0.00193892	0.000188715	76.9624	4.49987e-24	Malignant neoplasm of bone and articular cartilage (all cancers excluded)
rs278981	4	40428010	C	T	0.758206	-0.011627	0.00222434	4.95676e-05	20.212	6.49995e-08	Malignant neoplasm of bone and articular cartilage (all cancers excluded)
rs279941	13	103698168	C	A	0.877878	-0.0212866	0.00297975	9.71562e-05	39.6189	1.99986e-13	Malignant neoplasm of bone and articular cartilage (all cancers excluded)
rs2834318	21	35356814	T	G	0.65898	-0.0109442	0.00206524	5.38332e-05	21.9514	2.99999e-08	Malignant neoplasm of bone and articular cartilage (all cancers excluded)
rs28368975	2	16231069	T	G	0.676003	-0.01185	0.00206755	6.15115e-05	25.0826	2e-08	Malignant neoplasm of bone and articular cartilage (all cancers excluded)
rs28384289	16	79925400	T	C	0.146689	0.038166	0.00275491	0.00036466	148.743	3.90032e-44	Malignant neoplasm of bone and articular cartilage (all cancers excluded)
rs28384338	15	81166740	G	A	0.263858	0.0139598	0.0022156	7.57042e-05	30.8704	4.79954e-11	Malignant neoplasm of bone and articular cartilage (all cancers excluded)
rs28548845	12	122594249	C	T	0.478558	-0.0312996	0.00194583	0.000488932	199.457	7.59976e-60	Malignant neoplasm of bone and articular cartilage (all cancers excluded)
rs2862616	1	179295532	G	A	0.519217	0.0115467	0.00193796	6.65647e-05	27.1433	1.5e-09	Malignant neoplasm of bone and articular cartilage (all cancers excluded)
rs28647848	17	27038533	A	G	0.086035	0.0275846	0.00349417	0.000119665	48.7989	2.09991e-15	Malignant neoplasm of bone and articular cartilage (all cancers excluded)
rs2907608	12	2997397	A	G	0.34192	0.0122904	0.00207281	6.79775e-05	27.7194	2.5e-09	Malignant neoplasm of bone and articular cartilage (all cancers excluded)
rs2954038	8	126507389	A	C	0.697847	-0.0154268	0.00212586	0.000100362	40.9263	1.10002e-13	Malignant neoplasm of bone and articular cartilage (all cancers excluded)
rs2972146	2	227100698	T	G	0.647448	0.0173922	0.00202349	0.000138092	56.3141	2.49977e-20	Malignant neoplasm of bone and articular cartilage (all cancers excluded)
rs310394	6	81803366	C	T	0.721352	0.00934843	0.00216648	3.51326e-05	14.3257	3.09999e-06	Malignant neoplasm of bone and articular cartilage (all cancers excluded)
rs3117138	6	32306970	A	C	0.753916	-0.0274693	0.00446414	0.000279983	114.194	5.40008e-11	Malignant neoplasm of bone and articular cartilage (all cancers excluded)
rs3134879	6	30015905	C	T	0.429603	-0.0163502	0.00277938	0.000131015	53.4278	5.69994e-09	Malignant neoplasm of bone and articular cartilage (all cancers excluded)
rs33554	5	112312736	C	G	0.502463	0.0104941	0.00195463	5.50617e-05	22.4524	6.4e-08	Malignant neoplasm of bone and articular cartilage (all cancers excluded)
rs33954397	22	32506143	T	C	0.0802284	-0.0248194	0.0036095	9.09119e-05	37.0723	1.10002e-11	Malignant neoplasm of bone and articular cartilage (all cancers excluded)
rs34319556	15	60713555	A	C	0.139302	0.0144094	0.00281695	4.97886e-05	20.3021	2.69998e-07	Malignant neoplasm of bone and articular cartilage (all cancers excluded)
rs344122	4	77637502	C	A	0.756424	-0.0095975	0.00216526	3.39427e-05	13.8405	2e-06	Malignant neoplasm of bone and articular cartilage (all cancers excluded)
rs34552238	16	89920497	T	C	0.2136	-0.0170234	0.00238575	9.7357e-05	39.7008	3.10027e-13	Malignant neoplasm of bone and articular cartilage (all cancers excluded)
rs345748	15	33343118	G	A	0.751831	0.0151045	0.00225905	8.51355e-05	34.7166	1.99986e-12	Malignant neoplasm of bone and articular cartilage (all cancers excluded)
rs347685	3	141807137	A	C	0.725402	0.0254922	0.00217929	0.000258893	105.59	4.60045e-33	Malignant neoplasm of bone and articular cartilage (all cancers excluded)
rs34847539	11	68748003	C	T	0.632324	0.00986946	0.0020249	4.5292e-05	18.4685	4.49997e-06	Malignant neoplasm of bone and articular cartilage (all cancers excluded)
rs35184622	15	86073035	G	A	0.3299	0.0177984	0.00207732	0.00014006	57.1169	4.30031e-16	Malignant neoplasm of bone and articular cartilage (all cancers excluded)
rs35233638	1	24294587	A	G	0.431186	0.0105586	0.00195426	5.46862e-05	22.2993	7.59994e-07	Malignant neoplasm of bone and articular cartilage (all cancers excluded)
rs35259333	3	195628735	G	A	0.0321623	0.0413667	0.00550938	0.000106532	43.4428	8.49963e-14	Malignant neoplasm of bone and articular cartilage (all cancers excluded)
rs35287144	4	74488632	G	A	0.055348	0.0225069	0.00407089	5.29706e-05	21.5997	2.90001e-08	Malignant neoplasm of bone and articular cartilage (all cancers excluded)
rs35296828	15	96705907	T	C	0.294651	-0.0104412	0.00214358	4.53151e-05	18.4779	1.29999e-07	Malignant neoplasm of bone and articular cartilage (all cancers excluded)
rs35332062	7	73012042	A	G	0.126756	-0.0623215	0.002929	0.000859825	350.892	5.79429e-106	Malignant neoplasm of bone and articular cartilage (all cancers excluded)
rs35341285	7	139911944	C	A	0.136107	-0.0175272	0.00284083	7.2243e-05	29.4589	1.29999e-09	Malignant neoplasm of bone and articular cartilage (all cancers excluded)
rs354524	6	111508109	A	G	0.56938	0.0101878	0.00196044	5.08964e-05	20.7539	2.99999e-08	Malignant neoplasm of bone and articular cartilage (all cancers excluded)
rs35640690	7	46719105	C	T	0.272078	-0.0149771	0.0021874	8.88513e-05	36.232	5.10035e-12	Malignant neoplasm of bone and articular cartilage (all cancers excluded)
rs357499	3	153946463	G	C	0.855595	0.0170792	0.00276904	7.20801e-05	29.3925	1.6e-10	Malignant neoplasm of bone and articular cartilage (all cancers excluded)
rs358231	4	22820504	T	A	0.851938	0.0231385	0.00264588	0.000135068	55.0808	9.20026e-18	Malignant neoplasm of bone and articular cartilage (all cancers excluded)
rs35929659	16	2165630	C	T	0.176077	0.0122969	0.00260323	4.38743e-05	17.8904	8.79995e-08	Malignant neoplasm of bone and articular cartilage (all cancers excluded)
rs36023504	4	38698924	T	C	0.382081	0.00983212	0.00193912	4.56469e-05	18.6132	1.40001e-06	Malignant neoplasm of bone and articular cartilage (all cancers excluded)
rs36060036	16	20361950	T	C	0.166399	-0.0252048	0.0026283	0.00017624	71.874	4.19952e-25	Malignant neoplasm of bone and articular cartilage (all cancers excluded)
rs3729931	3	12626516	A	G	0.358036	-0.0149205	0.00202965	0.000102337	41.7319	1.59993e-14	Malignant neoplasm of bone and articular cartilage (all cancers excluded)
rs3732671	3	13407556	C	T	0.56092	0.010132	0.00199332	5.05667e-05	20.6194	4e-07	Malignant neoplasm of bone and articular cartilage (all cancers excluded)
rs3739605	9	95475937	A	G	0.174513	0.0219155	0.00257189	0.000138379	56.4314	1.9002e-18	Malignant neoplasm of bone and articular cartilage (all cancers excluded)
rs3746575	20	43058096	G	C	0.593527	-0.0241738	0.00202555	0.000281963	115.002	1.29987e-35	Malignant neoplasm of bone and articular cartilage (all cancers excluded)
rs3764955	2	148674797	C	G	0.296999	0.0222338	0.00212347	0.000206428	84.1875	2.60016e-26	Malignant neoplasm of bone and articular cartilage (all cancers excluded)
rs3769598	2	32679732	G	A	0.143555	-0.0201246	0.00275801	9.95869e-05	40.6102	1.50003e-13	Malignant neoplasm of bone and articular cartilage (all cancers excluded)
rs3813582	16	79749353	C	T	0.314629	-0.0326455	0.0020992	0.000459622	187.495	4.00037e-55	Malignant neoplasm of bone and articular cartilage (all cancers excluded)
rs3820987	2	165595645	C	T	0.0430618	-0.0235859	0.00477107	4.5847e-05	18.6948	6.80002e-07	Malignant neoplasm of bone and articular cartilage (all cancers excluded)
rs3934712	5	157928196	C	T	0.212769	0.0150095	0.00237877	7.54698e-05	30.7748	1.59993e-11	Malignant neoplasm of bone and articular cartilage (all cancers excluded)
rs4076693	8	33068332	C	T	0.262603	-0.00982235	0.00221592	3.73647e-05	15.2359	1.89998e-06	Malignant neoplasm of bone and articular cartilage (all cancers excluded)
rs4112791	9	16596140	C	T	0.51205	0.0132591	0.00195127	8.78508e-05	35.824	3.90032e-12	Malignant neoplasm of bone and articular cartilage (all cancers excluded)
rs41281796	6	43323917	A	G	0.11012	0.0146053	0.00311116	4.1807e-05	17.0473	3.2e-06	Malignant neoplasm of bone and articular cartilage (all cancers excluded)
rs4234886	4	144124492	A	G	0.592258	-0.0180659	0.00190573	0.000157632	64.2841	3.50026e-22	Malignant neoplasm of bone and articular cartilage (all cancers excluded)
rs4245008	10	52576068	A	G	0.851949	-0.0434438	0.00278291	0.000476114	194.226	7.29962e-58	Malignant neoplasm of bone and articular cartilage (all cancers excluded)
rs4415952	14	73189153	C	T	0.729523	0.0168157	0.00220431	0.000111591	45.5059	9.8992e-15	Malignant neoplasm of bone and articular cartilage (all cancers excluded)
rs4425481	5	35185897	A	C	0.0729101	-0.0220853	0.00373999	6.59396e-05	26.8884	1.09999e-09	Malignant neoplasm of bone and articular cartilage (all cancers excluded)
rs4468717	18	3457606	T	C	0.0766711	-0.0332771	0.0038241	0.000156787	63.9392	1.39991e-20	Malignant neoplasm of bone and articular cartilage (all cancers excluded)
rs4474021	8	12632903	T	G	0.31968	0.0105839	0.0020892	4.87248e-05	19.8683	1.79999e-08	Malignant neoplasm of bone and articular cartilage (all cancers excluded)
rs45474992	19	47724564	T	C	0.0365059	0.0286214	0.00522782	5.76267e-05	23.4984	5.99998e-08	Malignant neoplasm of bone and articular cartilage (all cancers excluded)
rs45567235	9	35665153	A	C	0.105546	-0.0186906	0.00322162	6.59593e-05	26.8964	7.29995e-10	Malignant neoplasm of bone and articular cartilage (all cancers excluded)
rs4567937	2	18676265	A	G	0.316771	0.0238374	0.00207753	0.000245957	100.313	8.60003e-32	Malignant neoplasm of bone and articular cartilage (all cancers excluded)
rs4633229	1	1007203	G	A	0.76009	-0.0124259	0.00238016	5.63118e-05	22.9622	7.39997e-07	Malignant neoplasm of bone and articular cartilage (all cancers excluded)
rs464605	5	55807370	T	C	0.746587	0.0231702	0.0022337	0.000203142	82.847	1.29987e-25	Malignant neoplasm of bone and articular cartilage (all cancers excluded)
rs464634	5	34661066	C	T	0.450405	0.0231911	0.00195531	0.000266268	108.599	7.8001e-34	Malignant neoplasm of bone and articular cartilage (all cancers excluded)
rs4661718	1	16505908	T	C	0.6235	0.0143376	0.00199662	9.65127e-05	39.3565	9.49948e-13	Malignant neoplasm of bone and articular cartilage (all cancers excluded)
rs4691380	4	157720124	T	C	0.32524	-0.0123948	0.001984	6.74314e-05	27.4967	1.5e-10	Malignant neoplasm of bone and articular cartilage (all cancers excluded)
rs4722511	7	25779243	A	C	0.288672	0.013707	0.00214767	7.71595e-05	31.4639	4.10015e-12	Malignant neoplasm of bone and articular cartilage (all cancers excluded)
rs4728152	7	128738544	T	C	0.425492	-0.0148465	0.00196897	0.000107762	43.9443	2.09991e-16	Malignant neoplasm of bone and articular cartilage (all cancers excluded)
rs4730222	7	106810293	C	G	0.203267	0.0115204	0.00242355	4.29878e-05	17.5288	3.59998e-07	Malignant neoplasm of bone and articular cartilage (all cancers excluded)
rs4740165	9	134397624	T	C	0.937974	0.0293625	0.00429404	0.000100318	40.9085	9.3994e-13	Malignant neoplasm of bone and articular cartilage (all cancers excluded)
rs4753068	11	92577031	T	C	0.383782	0.0113991	0.00203054	6.14597e-05	25.0615	1.29999e-09	Malignant neoplasm of bone and articular cartilage (all cancers excluded)
rs4764153	12	15201824	C	A	0.404483	-0.00898858	0.00197911	3.8923e-05	15.8713	2.80001e-06	Malignant neoplasm of bone and articular cartilage (all cancers excluded)
rs4792718	17	15954692	G	A	0.570966	-0.0160624	0.00197207	0.000126402	51.5463	3.29989e-13	Malignant neoplasm of bone and articular cartilage (all cancers excluded)
rs4793788	17	53381796	A	C	0.635105	-0.03911	0.0020247	0.000708956	289.279	2.99985e-93	Malignant neoplasm of bone and articular cartilage (all cancers excluded)
rs4796224	17	34842521	G	A	0.479039	-0.0150349	0.0019994	0.000112825	46.0093	6.20012e-14	Malignant neoplasm of bone and articular cartilage (all cancers excluded)
rs4802775	19	39234511	T	C	0.169583	0.0124464	0.00262272	4.36311e-05	17.7912	4.70002e-06	Malignant neoplasm of bone and articular cartilage (all cancers excluded)
rs4804416	19	7223848	G	T	0.427839	0.0262325	0.00197291	0.000336905	137.418	2.29985e-41	Malignant neoplasm of bone and articular cartilage (all cancers excluded)
rs4823085	22	30686226	C	T	0.800813	0.0178089	0.00244991	0.00010118	41.2601	4.30031e-13	Malignant neoplasm of bone and articular cartilage (all cancers excluded)
rs4850	16	21976762	A	G	0.0539918	0.0226565	0.00444309	5.24371e-05	21.3821	9.09997e-08	Malignant neoplasm of bone and articular cartilage (all cancers excluded)
rs4865796	5	53272664	A	G	0.69256	0.0238629	0.00210986	0.00024249	98.8984	1e-29	Malignant neoplasm of bone and articular cartilage (all cancers excluded)
rs4946206	6	117246719	T	C	0.183285	0.0114266	0.00251265	3.90896e-05	15.9393	1.29999e-06	Malignant neoplasm of bone and articular cartilage (all cancers excluded)
rs4951429	1	211988281	A	G	0.963621	-0.0428903	0.00517367	0.000128975	52.5958	1.9002e-17	Malignant neoplasm of bone and articular cartilage (all cancers excluded)
rs4954571	2	136918828	A	G	0.193801	-0.0154216	0.00246982	7.43168e-05	30.3046	4.90004e-10	Malignant neoplasm of bone and articular cartilage (all cancers excluded)
rs4962696	10	126445630	G	A	0.736531	-0.0221773	0.00220968	0.000190883	77.8468	1.59993e-23	Malignant neoplasm of bone and articular cartilage (all cancers excluded)
rs503677	10	69827012	A	G	0.350868	0.0194477	0.00204142	0.000172283	70.2599	1.20005e-20	Malignant neoplasm of bone and articular cartilage (all cancers excluded)
rs505802	11	64357072	C	T	0.287316	0.0759346	0.00214294	0.00236138	965.123	1e-200	Malignant neoplasm of bone and articular cartilage (all cancers excluded)
rs555754	6	160769423	A	G	0.468093	-0.0189316	0.00195408	0.000178473	72.7846	3.90032e-22	Malignant neoplasm of bone and articular cartilage (all cancers excluded)
rs55670130	17	73357407	T	C	0.0702441	0.0222798	0.00382035	6.48383e-05	26.4393	7.49998e-10	Malignant neoplasm of bone and articular cartilage (all cancers excluded)
rs557441	6	10529087	C	T	0.0757623	-0.0229397	0.00367558	7.36957e-05	30.0514	6.29941e-12	Malignant neoplasm of bone and articular cartilage (all cancers excluded)
rs55747363	5	68730441	T	C	0.475293	-0.0156118	0.00195224	0.000121567	49.5743	8.30042e-17	Malignant neoplasm of bone and articular cartilage (all cancers excluded)
rs55840085	8	42339634	A	G	0.355777	-0.0147452	0.00203551	9.96656e-05	40.6423	4.79954e-15	Malignant neoplasm of bone and articular cartilage (all cancers excluded)
rs55856036	6	39148170	C	A	0.216086	-0.0169999	0.00235975	9.79079e-05	39.9255	1.10002e-13	Malignant neoplasm of bone and articular cartilage (all cancers excluded)
rs56038393	4	9897885	A	G	0.278765	-0.138152	0.00207802	0.00767466	3153.52	1e-200	Malignant neoplasm of bone and articular cartilage (all cancers excluded)
rs56310223	9	107695882	A	G	0.0798077	-0.0220355	0.00359972	7.1318e-05	29.0817	2.80001e-09	Malignant neoplasm of bone and articular cartilage (all cancers excluded)
rs56352102	11	10268593	T	C	0.184391	0.0129697	0.00250078	5.05955e-05	20.6311	6.69993e-08	Malignant neoplasm of bone and articular cartilage (all cancers excluded)
rs56376587	18	77160235	C	A	0.48344	0.0175785	0.00199052	0.000154332	62.9381	1.59993e-19	Malignant neoplasm of bone and articular cartilage (all cancers excluded)
rs58367598	6	26370833	G	T	0.0366986	0.0340616	0.0052397	8.20298e-05	33.4501	4.19952e-12	Malignant neoplasm of bone and articular cartilage (all cancers excluded)
rs58542926	19	19379549	T	C	0.0740898	0.0300548	0.00379342	0.000123932	50.5392	2.60016e-16	Malignant neoplasm of bone and articular cartilage (all cancers excluded)
rs59215427	4	101132753	A	C	0.352355	-0.0114898	0.00194674	6.02521e-05	24.569	1.40001e-10	Malignant neoplasm of bone and articular cartilage (all cancers excluded)
rs59397548	12	122468756	G	A	0.300625	0.0113029	0.00216066	5.37211e-05	21.9057	1.89998e-07	Malignant neoplasm of bone and articular cartilage (all cancers excluded)
rs59536819	2	242272388	G	A	0.16186	-0.0237821	0.00262528	0.000153457	62.5811	2.49977e-19	Malignant neoplasm of bone and articular cartilage (all cancers excluded)
rs6003484	22	23379985	A	G	0.301887	0.0105841	0.00213005	4.7218e-05	19.2539	1.2e-07	Malignant neoplasm of bone and articular cartilage (all cancers excluded)
rs6085661	20	6693128	T	C	0.383489	0.00966912	0.00200738	4.42077e-05	18.0263	7.00003e-07	Malignant neoplasm of bone and articular cartilage (all cancers excluded)
[truncated: 9,401 more rows]

## Sheet: Table S5
Table S5 The selected instrumental variables for UA are associated with the cancers
[truncated: 4,999 more rows]

## Sheet: Table S6
Table S6 The selected instrumental variables for UA are associated with the fatty acid traits
[truncated: 4,506 more rows]

[truncated: 1 more sheets: Table S7]
